# Supplementary material for: De-novo whole genome assembly of the orange jewelweed, Impatiens capensis Meerb. (Balsaminaceae) using nanopore long-read sequencing
Source: PeerJ. 2023 Oct 23;11:e16328. doi: 10.7717/peerj.16328 (PMC10601903; doi:10.7717/peerj.16328)
Supplement: Supplemental Information 6 [file peerj-11-16328-s006.xlsx]

## Sheet: Sheet2
	GENES WITH ANNOTATIONS - Figure S2.a				GENES MATCHED IN ORTHODB / WITH GO ANNOTATION - Figure S2.b				UNIQUE GO TERMS - Figure S2.c
	INTERPROSCAN	BLAST	DIAMOND		INTERPROSCAN	BLAST	DIAMOND		INTERPROSCAN	BLAST	DIAMOND
	Ii.00g000010.m01	Ii.00g000010.m01	Ii.00g000010.m01		Ii.00g000010.m01	Ii.00g000010.m01	Ii.00g000010.m01		GO:0000015	GO:0000015	GO:0000015
	Ii.00g000020.m01	Ii.00g000020.m01	Ii.00g000020.m01		Ii.00g000020.m01	Ii.00g000020.m01	Ii.00g000020.m01		GO:0000026
	Ii.00g000030.m01	Ii.00g000030.m01	Ii.00g000030.m01		Ii.00g000030.m01				GO:0000027	GO:0000027	GO:0000027
	Ii.00g000040.m01	Ii.00g000040.m01	Ii.00g000040.m01		Ii.00g000040.m01	Ii.00g000040.m01	Ii.00g000040.m01			GO:0000028	GO:0000028
	Ii.00g000050.m01	Ii.00g000050.m01	Ii.00g000050.m01		Ii.00g000050.m01	Ii.00g000050.m01	Ii.00g000050.m01			GO:0000032	GO:0000032
	Ii.00g000060.m01	Ii.00g000060.m01	Ii.00g000060.m01		Ii.00g000060.m01	Ii.00g000060.m01	Ii.00g000060.m01		GO:0000036	GO:0000036	GO:0000036
	Ii.00g000070.m01	Ii.00g000070.m01	Ii.00g000070.m01			Ii.00g000080.m01	Ii.00g000080.m01				GO:0000041
	Ii.00g000080.m01	Ii.00g000080.m01	Ii.00g000080.m01		Ii.00g000090.m01				GO:0000045	GO:0000045	GO:0000045
	Ii.00g000090.m01	Ii.00g000090.m01	Ii.00g000090.m01			Ii.00g000100.m01	Ii.00g000100.m01		GO:0000049	GO:0000049	GO:0000049
		Ii.00g000100.m01	Ii.00g000100.m01			Ii.00g000110.m01	Ii.00g000110.m01			GO:0000054	GO:0000054
	Ii.00g000110.m01	Ii.00g000110.m01	Ii.00g000110.m01		Ii.00g000120.m01				GO:0000055	GO:0000055	GO:0000055
	Ii.00g000120.m01	Ii.00g000120.m01	Ii.00g000120.m01		Ii.00g000130.m01	Ii.00g000130.m01				GO:0000056
	Ii.00g000130.m01	Ii.00g000130.m01	Ii.00g000130.m01		Ii.00g000140.m01	Ii.00g000140.m01	Ii.00g000140.m01		GO:0000062	GO:0000062	GO:0000062
	Ii.00g000140.m01	Ii.00g000140.m01	Ii.00g000140.m01			Ii.00g000150.m01	Ii.00g000150.m01		GO:0000070
	Ii.00g000150.m01	Ii.00g000150.m01	Ii.00g000150.m01		Ii.00g000170.m01				GO:0000076
	Ii.00g000170.m01	Ii.00g000170.m01	Ii.00g000170.m01		Ii.00g000180.m01		Ii.00g000180.m01		GO:0000077	GO:0000077
	Ii.00g000180.m01	Ii.00g000180.m01	Ii.00g000180.m01		Ii.00g000190.m01	Ii.00g000190.m01	Ii.00g000190.m01		GO:0000079	GO:0000079	GO:0000079
	Ii.00g000190.m01	Ii.00g000190.m01	Ii.00g000190.m01		Ii.00g000200.m01	Ii.00g000200.m01	Ii.00g000200.m01			GO:0000082	GO:0000082
	Ii.00g000200.m01	Ii.00g000200.m01	Ii.00g000200.m01			Ii.00g000220.m01	Ii.00g000220.m01			GO:0000083
	Ii.00g000220.m01	Ii.00g000220.m01	Ii.00g000220.m01		Ii.00g000230.m01	Ii.00g000230.m01	Ii.00g000230.m01			GO:0000095
	Ii.00g000230.m01	Ii.00g000230.m01	Ii.00g000230.m01		Ii.00g000240.m01	Ii.00g000240.m01	Ii.00g000240.m01			GO:0000103	GO:0000103
	Ii.00g000240.m01	Ii.00g000240.m01	Ii.00g000240.m01			Ii.00g000250.m01	Ii.00g000250.m01		GO:0000105	GO:0000105	GO:0000105
	Ii.00g000250.m01	Ii.00g000250.m01	Ii.00g000250.m01				Ii.00g000260.m01				GO:0000112
	Ii.00g000260.m01	Ii.00g000260.m01	Ii.00g000260.m01		Ii.00g000270.m01	Ii.00g000270.m01	Ii.00g000270.m01			GO:0000122
	Ii.00g000270.m01	Ii.00g000270.m01	Ii.00g000270.m01			Ii.00g000280.m01	Ii.00g000280.m01		GO:0000123	GO:0000123	GO:0000123
	Ii.00g000280.m01	Ii.00g000280.m01	Ii.00g000280.m01		Ii.00g000290.m01	Ii.00g000290.m01	Ii.00g000290.m01		GO:0000124	GO:0000124	GO:0000124
	Ii.00g000290.m01	Ii.00g000290.m01	Ii.00g000290.m01		Ii.00g000300.m01	Ii.00g000300.m01	Ii.00g000300.m01		GO:0000126		GO:0000126
	Ii.00g000300.m01	Ii.00g000300.m01	Ii.00g000300.m01		Ii.00g000310.m01	Ii.00g000310.m01	Ii.00g000310.m01		GO:0000127
	Ii.00g000310.m01	Ii.00g000310.m01	Ii.00g000310.m01			Ii.00g000320.m01	Ii.00g000320.m01		GO:0000139	GO:0000139	GO:0000139
	Ii.00g000320.m01	Ii.00g000320.m01	Ii.00g000320.m01			Ii.00g000330.m01	Ii.00g000330.m01		GO:0000145	GO:0000145	GO:0000145
	Ii.00g000330.m01	Ii.00g000330.m01	Ii.00g000330.m01		Ii.00g000340.m01	Ii.00g000340.m01	Ii.00g000340.m01			GO:0000146	GO:0000146
	Ii.00g000340.m01	Ii.00g000340.m01	Ii.00g000340.m01		Ii.00g000350.m01	Ii.00g000350.m01	Ii.00g000350.m01		GO:0000148	GO:0000148	GO:0000148
	Ii.00g000350.m01	Ii.00g000350.m01	Ii.00g000350.m01			Ii.00g000360.m01	Ii.00g000360.m01			GO:0000149	GO:0000149
	Ii.00g000360.m01	Ii.00g000360.m01	Ii.00g000360.m01			Ii.00g000370.m01	Ii.00g000370.m01		GO:0000151	GO:0000151	GO:0000151
	Ii.00g000370.m01	Ii.00g000370.m01	Ii.00g000370.m01		Ii.00g000380.m01	Ii.00g000380.m01	Ii.00g000380.m01		GO:0000154
	Ii.00g000380.m01	Ii.00g000380.m01	Ii.00g000380.m01		Ii.00g000390.m01	Ii.00g000390.m01	Ii.00g000390.m01		GO:0000155	GO:0000155	GO:0000155
	Ii.00g000390.m01	Ii.00g000390.m01	Ii.00g000390.m01		Ii.00g000420.m01	Ii.00g000420.m01	Ii.00g000420.m01		GO:0000159	GO:0000159	GO:0000159
		Ii.00g000410.m01	Ii.00g000410.m01		Ii.00g000440.m01	Ii.00g000440.m01	Ii.00g000440.m01		GO:0000160	GO:0000160	GO:0000160
	Ii.00g000420.m01	Ii.00g000420.m01	Ii.00g000420.m01			Ii.00g000450.m01	Ii.00g000450.m01		GO:0000162	GO:0000162	GO:0000162
	Ii.00g000430.m01					Ii.00g000460.m01	Ii.00g000460.m01			GO:0000165	GO:0000165
	Ii.00g000440.m01	Ii.00g000440.m01	Ii.00g000440.m01			Ii.00g000470.m01	Ii.00g000470.m01		GO:0000166	GO:0000166	GO:0000166
	Ii.00g000450.m01	Ii.00g000450.m01	Ii.00g000450.m01		Ii.00g000480.m01	Ii.00g000480.m01	Ii.00g000480.m01		GO:0000172
	Ii.00g000460.m01	Ii.00g000460.m01	Ii.00g000460.m01		Ii.00g000490.m01	Ii.00g000490.m01	Ii.00g000490.m01		GO:0000175	GO:0000175	GO:0000175
	Ii.00g000470.m01	Ii.00g000470.m01	Ii.00g000470.m01		Ii.00g000500.m01	Ii.00g000500.m01	Ii.00g000500.m01		GO:0000176	GO:0000176	GO:0000176
	Ii.00g000480.m01	Ii.00g000480.m01	Ii.00g000480.m01		Ii.00g000510.m01		Ii.00g000510.m01			GO:0000177	GO:0000177
	Ii.00g000490.m01	Ii.00g000490.m01	Ii.00g000490.m01		Ii.00g000520.m01		Ii.00g000520.m01		GO:0000178	GO:0000178	GO:0000178
	Ii.00g000500.m01	Ii.00g000500.m01	Ii.00g000500.m01			Ii.00g000530.m01	Ii.00g000530.m01		GO:0000179
	Ii.00g000510.m01	Ii.00g000510.m01	Ii.00g000510.m01			Ii.00g000540.m01	Ii.00g000540.m01			GO:0000182	GO:0000182
	Ii.00g000520.m01	Ii.00g000520.m01	Ii.00g000520.m01			Ii.00g000550.m01	Ii.00g000550.m01		GO:0000184	GO:0000184	GO:0000184
	Ii.00g000530.m01	Ii.00g000530.m01	Ii.00g000530.m01			Ii.00g000560.m01	Ii.00g000560.m01			GO:0000209	GO:0000209
	Ii.00g000540.m01	Ii.00g000540.m01	Ii.00g000540.m01			Ii.00g000570.m01			GO:0000213
	Ii.00g000550.m01	Ii.00g000550.m01	Ii.00g000550.m01		Ii.00g000580.m01	Ii.00g000580.m01	Ii.00g000580.m01		GO:0000221	GO:0000221
	Ii.00g000560.m01	Ii.00g000560.m01	Ii.00g000560.m01		Ii.00g000600.m01	Ii.00g000600.m01	Ii.00g000600.m01		GO:0000226	GO:0000226	GO:0000226
		Ii.00g000570.m01	Ii.00g000570.m01		Ii.00g000610.m01						GO:0000228
	Ii.00g000580.m01	Ii.00g000580.m01	Ii.00g000580.m01		Ii.00g000620.m01	Ii.00g000620.m01	Ii.00g000620.m01		GO:0000234		GO:0000234
	Ii.00g000600.m01	Ii.00g000600.m01	Ii.00g000600.m01			Ii.00g000630.m01				GO:0000243	GO:0000243
	Ii.00g000610.m01	Ii.00g000610.m01	Ii.00g000610.m01			Ii.00g000640.m01	Ii.00g000640.m01			GO:0000244	GO:0000244
	Ii.00g000620.m01	Ii.00g000620.m01	Ii.00g000620.m01		Ii.00g000650.m01	Ii.00g000650.m01	Ii.00g000650.m01		GO:0000245	GO:0000245	GO:0000245
	Ii.00g000630.m01	Ii.00g000630.m01	Ii.00g000630.m01		Ii.00g000670.m01		Ii.00g000670.m01			GO:0000250
	Ii.00g000640.m01	Ii.00g000640.m01	Ii.00g000640.m01		Ii.00g000680.m01	Ii.00g000680.m01	Ii.00g000680.m01			GO:0000254	GO:0000254
	Ii.00g000650.m01	Ii.00g000650.m01	Ii.00g000650.m01		Ii.00g000690.m01	Ii.00g000690.m01	Ii.00g000690.m01		GO:0000266	GO:0000266
	Ii.00g000670.m01	Ii.00g000670.m01	Ii.00g000670.m01		Ii.00g000700.m01	Ii.00g000700.m01	Ii.00g000700.m01		GO:0000271	GO:0000271	GO:0000271
	Ii.00g000680.m01	Ii.00g000680.m01	Ii.00g000680.m01		Ii.00g000710.m01	Ii.00g000710.m01	Ii.00g000710.m01		GO:0000272	GO:0000272	GO:0000272
	Ii.00g000690.m01	Ii.00g000690.m01	Ii.00g000690.m01				Ii.00g000720.m01				GO:0000274
	Ii.00g000700.m01	Ii.00g000700.m01	Ii.00g000700.m01		Ii.00g000730.m01		Ii.00g000730.m01		GO:0000275	GO:0000275	GO:0000275
	Ii.00g000710.m01	Ii.00g000710.m01	Ii.00g000710.m01		Ii.00g000740.m01	Ii.00g000740.m01	Ii.00g000740.m01		GO:0000276	GO:0000276	GO:0000276
	Ii.00g000720.m01		Ii.00g000720.m01		Ii.00g000750.m01	Ii.00g000750.m01	Ii.00g000750.m01		GO:0000278	GO:0000278	GO:0000278
	Ii.00g000730.m01	Ii.00g000730.m01	Ii.00g000730.m01		Ii.00g000760.m01		Ii.00g000760.m01				GO:0000281
	Ii.00g000740.m01	Ii.00g000740.m01	Ii.00g000740.m01		Ii.00g000770.m01					GO:0000285	GO:0000285
	Ii.00g000750.m01	Ii.00g000750.m01	Ii.00g000750.m01		Ii.00g000780.m01	Ii.00g000780.m01	Ii.00g000780.m01		GO:0000287	GO:0000287	GO:0000287
	Ii.00g000760.m01	Ii.00g000760.m01	Ii.00g000760.m01		Ii.00g000790.m01	Ii.00g000790.m01	Ii.00g000790.m01			GO:0000288	GO:0000288
	Ii.00g000770.m01	Ii.00g000770.m01	Ii.00g000770.m01		Ii.00g000800.m01		Ii.00g000800.m01			GO:0000289	GO:0000289
	Ii.00g000780.m01	Ii.00g000780.m01	Ii.00g000780.m01		Ii.00g000810.m01				GO:0000290	GO:0000290	GO:0000290
	Ii.00g000790.m01	Ii.00g000790.m01	Ii.00g000790.m01		Ii.00g000820.m01	Ii.00g000820.m01	Ii.00g000820.m01			GO:0000293	GO:0000293
	Ii.00g000800.m01	Ii.00g000800.m01	Ii.00g000800.m01			Ii.00g000830.m01	Ii.00g000830.m01			GO:0000301	GO:0000301
	Ii.00g000810.m01	Ii.00g000810.m01	Ii.00g000810.m01		Ii.00g000860.m01	Ii.00g000860.m01	Ii.00g000860.m01				GO:0000302
	Ii.00g000820.m01	Ii.00g000820.m01	Ii.00g000820.m01		Ii.00g000870.m01					GO:0000307	GO:0000307
	Ii.00g000830.m01	Ii.00g000830.m01	Ii.00g000830.m01			Ii.00g000910.m01	Ii.00g000910.m01				GO:0000312
			Ii.00g000840.m01			Ii.00g000920.m01	Ii.00g000920.m01			GO:0000325	GO:0000325
	Ii.00g000850.m01	Ii.00g000850.m01	Ii.00g000850.m01		Ii.00g000930.m01		Ii.00g000930.m01			GO:0000340	GO:0000340
	Ii.00g000860.m01	Ii.00g000860.m01	Ii.00g000860.m01			Ii.00g000940.m01	Ii.00g000940.m01		GO:0000347	GO:0000347
	Ii.00g000870.m01	Ii.00g000870.m01	Ii.00g000870.m01		Ii.00g000950.m01					GO:0000349	GO:0000349
	Ii.00g000910.m01	Ii.00g000910.m01	Ii.00g000910.m01			Ii.00g000960.m01			GO:0000350	GO:0000350	GO:0000350
	Ii.00g000920.m01	Ii.00g000920.m01	Ii.00g000920.m01		Ii.00g000980.m01		Ii.00g000980.m01		GO:0000373	GO:0000373	GO:0000373
	Ii.00g000930.m01	Ii.00g000930.m01	Ii.00g000930.m01			Ii.00g000990.m01	Ii.00g000990.m01			GO:0000374	GO:0000374
	Ii.00g000940.m01	Ii.00g000940.m01	Ii.00g000940.m01		Ii.00g001000.m01	Ii.00g001000.m01	Ii.00g001000.m01		GO:0000375
	Ii.00g000950.m01	Ii.00g000950.m01	Ii.00g000950.m01		Ii.00g001010.m01	Ii.00g001010.m01	Ii.00g001010.m01		GO:0000380	GO:0000380	GO:0000380
	Ii.00g000960.m01	Ii.00g000960.m01	Ii.00g000960.m01		Ii.00g001020.m01	Ii.00g001020.m01	Ii.00g001020.m01			GO:0000381	GO:0000381
		Ii.00g000970.m01	Ii.00g000970.m01		Ii.00g001030.m01	Ii.00g001030.m01	Ii.00g001030.m01		GO:0000386		GO:0000386
	Ii.00g000980.m01	Ii.00g000980.m01	Ii.00g000980.m01			Ii.00g001040.m01	Ii.00g001040.m01		GO:0000387	GO:0000387	GO:0000387
	Ii.00g000990.m01	Ii.00g000990.m01	Ii.00g000990.m01			Ii.00g001050.m01	Ii.00g001050.m01			GO:0000389
	Ii.00g001000.m01	Ii.00g001000.m01	Ii.00g001000.m01			Ii.00g001060.m01	Ii.00g001060.m01		GO:0000390
	Ii.00g001010.m01	Ii.00g001010.m01	Ii.00g001010.m01		Ii.00g001070.m01		Ii.00g001070.m01		GO:0000398	GO:0000398	GO:0000398
	Ii.00g001020.m01	Ii.00g001020.m01	Ii.00g001020.m01		Ii.00g001080.m01					GO:0000404	GO:0000404
	Ii.00g001030.m01	Ii.00g001030.m01	Ii.00g001030.m01		Ii.00g001090.m01		Ii.00g001090.m01			GO:0000407	GO:0000407
	Ii.00g001040.m01	Ii.00g001040.m01	Ii.00g001040.m01		Ii.00g001110.m01				GO:0000413	GO:0000413	GO:0000413
	Ii.00g001050.m01	Ii.00g001050.m01	Ii.00g001050.m01		Ii.00g001120.m01						GO:0000421
	Ii.00g001060.m01	Ii.00g001060.m01	Ii.00g001060.m01		Ii.00g001140.m01	Ii.00g001140.m01	Ii.00g001140.m01		GO:0000422		GO:0000422
	Ii.00g001070.m01	Ii.00g001070.m01	Ii.00g001070.m01				Ii.00g001150.m01		GO:0000427	GO:0000427	GO:0000427
	Ii.00g001080.m01	Ii.00g001080.m01	Ii.00g001080.m01		Ii.00g001160.m01	Ii.00g001160.m01	Ii.00g001160.m01		GO:0000439
	Ii.00g001090.m01	Ii.00g001090.m01	Ii.00g001090.m01		Ii.00g001170.m01	Ii.00g001170.m01	Ii.00g001170.m01		GO:0000445
	Ii.00g001110.m01				Ii.00g001180.m01		Ii.00g001180.m01			GO:0000453
	Ii.00g001120.m01				Ii.00g001190.m01		Ii.00g001190.m01			GO:0000460	GO:0000460
	Ii.00g001130.m01				Ii.00g001200.m01	Ii.00g001200.m01			GO:0000462	GO:0000462	GO:0000462
	Ii.00g001140.m01	Ii.00g001140.m01	Ii.00g001140.m01				Ii.00g001210.m01		GO:0000463	GO:0000463	GO:0000463
	Ii.00g001150.m01	Ii.00g001150.m01	Ii.00g001150.m01		Ii.00g001220.m01	Ii.00g001220.m01	Ii.00g001220.m01			GO:0000466
	Ii.00g001160.m01	Ii.00g001160.m01	Ii.00g001160.m01		Ii.00g001240.m01		Ii.00g001240.m01		GO:0000467	GO:0000467	GO:0000467
	Ii.00g001170.m01	Ii.00g001170.m01	Ii.00g001170.m01		Ii.00g001250.m01	Ii.00g001250.m01	Ii.00g001250.m01		GO:0000469	GO:0000469	GO:0000469
	Ii.00g001180.m01	Ii.00g001180.m01	Ii.00g001180.m01		Ii.00g001260.m01	Ii.00g001260.m01	Ii.00g001260.m01		GO:0000470	GO:0000470	GO:0000470
	Ii.00g001190.m01	Ii.00g001190.m01	Ii.00g001190.m01		Ii.00g001270.m01	Ii.00g001270.m01	Ii.00g001270.m01			GO:0000479
	Ii.00g001200.m01	Ii.00g001200.m01	Ii.00g001200.m01		Ii.00g001280.m01	Ii.00g001280.m01					GO:0000481
	Ii.00g001210.m01		Ii.00g001210.m01		Ii.00g001290.m01	Ii.00g001290.m01				GO:0000492
	Ii.00g001220.m01	Ii.00g001220.m01	Ii.00g001220.m01		Ii.00g001310.m01	Ii.00g001310.m01	Ii.00g001310.m01		GO:0000493	GO:0000493
	Ii.00g001230.m01	Ii.00g001230.m01	Ii.00g001230.m01			Ii.00g001320.m01	Ii.00g001320.m01			GO:0000494
	Ii.00g001240.m01	Ii.00g001240.m01	Ii.00g001240.m01			Ii.00g001330.m01	Ii.00g001330.m01				GO:0000500
	Ii.00g001250.m01	Ii.00g001250.m01	Ii.00g001250.m01			Ii.00g001360.m01	Ii.00g001360.m01		GO:0000502	GO:0000502	GO:0000502
	Ii.00g001260.m01	Ii.00g001260.m01	Ii.00g001260.m01		Ii.00g001370.m01	Ii.00g001370.m01	Ii.00g001370.m01			GO:0000710	GO:0000710
	Ii.00g001270.m01	Ii.00g001270.m01	Ii.00g001270.m01		Ii.00g001380.m01	Ii.00g001380.m01	Ii.00g001380.m01			GO:0000722	GO:0000722
	Ii.00g001280.m01	Ii.00g001280.m01	Ii.00g001280.m01		Ii.00g001390.m01	Ii.00g001390.m01	Ii.00g001390.m01		GO:0000723	GO:0000723	GO:0000723
	Ii.00g001290.m01	Ii.00g001290.m01	Ii.00g001290.m01		Ii.00g001400.m01		Ii.00g001400.m01		GO:0000724	GO:0000724	GO:0000724
	Ii.00g001310.m01	Ii.00g001310.m01	Ii.00g001310.m01		Ii.00g001410.m01	Ii.00g001410.m01	Ii.00g001410.m01		GO:0000725	GO:0000725	GO:0000725
	Ii.00g001320.m01	Ii.00g001320.m01	Ii.00g001320.m01				Ii.00g001420.m01			GO:0000727
	Ii.00g001330.m01	Ii.00g001330.m01	Ii.00g001330.m01		Ii.00g001430.m01				GO:0000731
	Ii.00g001340.m01					Ii.00g001440.m01	Ii.00g001440.m01			GO:0000735	GO:0000735
	Ii.00g001350.m01				Ii.00g001450.m01	Ii.00g001450.m01	Ii.00g001450.m01		GO:0000737
	Ii.00g001360.m01	Ii.00g001360.m01	Ii.00g001360.m01		Ii.00g001470.m01	Ii.00g001470.m01	Ii.00g001470.m01		GO:0000774	GO:0000774	GO:0000774
	Ii.00g001370.m01	Ii.00g001370.m01	Ii.00g001370.m01		Ii.00g001480.m01	Ii.00g001480.m01	Ii.00g001480.m01		GO:0000775	GO:0000775	GO:0000775
	Ii.00g001380.m01	Ii.00g001380.m01	Ii.00g001380.m01		Ii.00g001490.m01		Ii.00g001490.m01		GO:0000776	GO:0000776	GO:0000776
	Ii.00g001390.m01	Ii.00g001390.m01	Ii.00g001390.m01		Ii.00g001500.m01		Ii.00g001500.m01			GO:0000777
	Ii.00g001400.m01		Ii.00g001400.m01			Ii.00g001510.m01				GO:0000779	GO:0000779
	Ii.00g001410.m01	Ii.00g001410.m01	Ii.00g001410.m01			Ii.00g001520.m01	Ii.00g001520.m01			GO:0000780
	Ii.00g001420.m01	Ii.00g001420.m01	Ii.00g001420.m01			Ii.00g001530.m01	Ii.00g001530.m01			GO:0000781	GO:0000781
	Ii.00g001430.m01	Ii.00g001430.m01	Ii.00g001430.m01		Ii.00g001540.m01	Ii.00g001540.m01	Ii.00g001540.m01		GO:0000785	GO:0000785	GO:0000785
	Ii.00g001440.m01	Ii.00g001440.m01	Ii.00g001440.m01		Ii.00g001550.m01		Ii.00g001550.m01		GO:0000786	GO:0000786	GO:0000786
	Ii.00g001450.m01	Ii.00g001450.m01	Ii.00g001450.m01		Ii.00g001560.m01	Ii.00g001560.m01	Ii.00g001560.m01			GO:0000794	GO:0000794
	Ii.00g001460.m01				Ii.00g001580.m01	Ii.00g001580.m01	Ii.00g001580.m01		GO:0000796
	Ii.00g001470.m01	Ii.00g001470.m01	Ii.00g001470.m01		Ii.00g001600.m01	Ii.00g001600.m01	Ii.00g001600.m01		GO:0000808	GO:0000808
	Ii.00g001480.m01	Ii.00g001480.m01	Ii.00g001480.m01		Ii.00g001610.m01	Ii.00g001610.m01				GO:0000812
	Ii.00g001490.m01	Ii.00g001490.m01	Ii.00g001490.m01		Ii.00g001620.m01				GO:0000813	GO:0000813	GO:0000813
	Ii.00g001500.m01	Ii.00g001500.m01	Ii.00g001500.m01		Ii.00g001630.m01		Ii.00g001630.m01		GO:0000814	GO:0000814
	Ii.00g001510.m01	Ii.00g001510.m01	Ii.00g001510.m01		Ii.00g001640.m01		Ii.00g001640.m01			GO:0000815	GO:0000815
	Ii.00g001520.m01	Ii.00g001520.m01	Ii.00g001520.m01		Ii.00g001650.m01		Ii.00g001650.m01			GO:0000822	GO:0000822
	Ii.00g001530.m01	Ii.00g001530.m01	Ii.00g001530.m01		Ii.00g001660.m01	Ii.00g001660.m01			GO:0000829
	Ii.00g001540.m01	Ii.00g001540.m01	Ii.00g001540.m01		Ii.00g001670.m01		Ii.00g001670.m01		GO:0000902	GO:0000902	GO:0000902
	Ii.00g001550.m01	Ii.00g001550.m01	Ii.00g001550.m01				Ii.00g001680.m01		GO:0000911		GO:0000911
	Ii.00g001560.m01	Ii.00g001560.m01	Ii.00g001560.m01		Ii.00g001690.m01				GO:0000914		GO:0000914
	Ii.00g001580.m01	Ii.00g001580.m01	Ii.00g001580.m01		Ii.00g001710.m01		Ii.00g001710.m01			GO:0000919	GO:0000919
	Ii.00g001590.m01				Ii.00g001720.m01	Ii.00g001720.m01	Ii.00g001720.m01		GO:0000922
	Ii.00g001600.m01	Ii.00g001600.m01	Ii.00g001600.m01		Ii.00g001730.m01				GO:0000930
	Ii.00g001610.m01	Ii.00g001610.m01	Ii.00g001610.m01			Ii.00g001740.m01	Ii.00g001740.m01		GO:0000931	GO:0000931	GO:0000931
	Ii.00g001620.m01	Ii.00g001620.m01	Ii.00g001620.m01		Ii.00g001750.m01	Ii.00g001750.m01	Ii.00g001750.m01			GO:0000932	GO:0000932
	Ii.00g001630.m01	Ii.00g001630.m01	Ii.00g001630.m01			Ii.00g001760.m01	Ii.00g001760.m01		GO:0000938
	Ii.00g001640.m01	Ii.00g001640.m01	Ii.00g001640.m01				Ii.00g001770.m01		GO:0000940	GO:0000940	GO:0000940
	Ii.00g001650.m01		Ii.00g001650.m01		Ii.00g001780.m01	Ii.00g001780.m01	Ii.00g001780.m01			GO:0000958
	Ii.00g001660.m01	Ii.00g001660.m01	Ii.00g001660.m01		Ii.00g001790.m01		Ii.00g001790.m01			GO:0000965
	Ii.00g001670.m01	Ii.00g001670.m01	Ii.00g001670.m01			Ii.00g001800.m01				GO:0000972
	Ii.00g001680.m01	Ii.00g001680.m01	Ii.00g001680.m01			Ii.00g001810.m01			GO:0000974	GO:0000974	GO:0000974
	Ii.00g001690.m01	Ii.00g001690.m01	Ii.00g001690.m01		Ii.00g001820.m01	Ii.00g001820.m01	Ii.00g001820.m01		GO:0000976	GO:0000976	GO:0000976
	Ii.00g001710.m01	Ii.00g001710.m01	Ii.00g001710.m01		Ii.00g001830.m01	Ii.00g001830.m01	Ii.00g001830.m01		GO:0000977	GO:0000977	GO:0000977
	Ii.00g001720.m01	Ii.00g001720.m01	Ii.00g001720.m01			Ii.00g001840.m01			GO:0000978	GO:0000978	GO:0000978
	Ii.00g001730.m01	Ii.00g001730.m01	Ii.00g001730.m01		Ii.00g001850.m01		Ii.00g001850.m01				GO:0000979
	Ii.00g001740.m01	Ii.00g001740.m01	Ii.00g001740.m01				Ii.00g001860.m01		GO:0000981	GO:0000981	GO:0000981
	Ii.00g001750.m01	Ii.00g001750.m01	Ii.00g001750.m01			Ii.00g001870.m01	Ii.00g001870.m01			GO:0000982	GO:0000982
	Ii.00g001760.m01	Ii.00g001760.m01	Ii.00g001760.m01		Ii.00g001880.m01	Ii.00g001880.m01	Ii.00g001880.m01				GO:0000983
	Ii.00g001770.m01		Ii.00g001770.m01		Ii.00g001890.m01	Ii.00g001890.m01	Ii.00g001890.m01		GO:0000987	GO:0000987	GO:0000987
	Ii.00g001780.m01	Ii.00g001780.m01	Ii.00g001780.m01		Ii.00g001900.m01	Ii.00g001900.m01	Ii.00g001900.m01		GO:0000993	GO:0000993	GO:0000993
	Ii.00g001790.m01	Ii.00g001790.m01	Ii.00g001790.m01				Ii.00g001910.m01		GO:0000995
	Ii.00g001800.m01	Ii.00g001800.m01	Ii.00g001800.m01				Ii.00g001920.m01				GO:0001006
	Ii.00g001810.m01	Ii.00g001810.m01	Ii.00g001810.m01		Ii.00g001930.m01					GO:0001055	GO:0001055
	Ii.00g001820.m01	Ii.00g001820.m01	Ii.00g001820.m01		Ii.00g001950.m01	Ii.00g001950.m01	Ii.00g001950.m01				GO:0001092
	Ii.00g001830.m01	Ii.00g001830.m01	Ii.00g001830.m01				Ii.00g001960.m01				GO:0001102
	Ii.00g001840.m01	Ii.00g001840.m01	Ii.00g001840.m01			Ii.00g001970.m01	Ii.00g001970.m01				GO:0001123
	Ii.00g001850.m01	Ii.00g001850.m01	Ii.00g001850.m01		Ii.00g001990.m01	Ii.00g001990.m01	Ii.00g001990.m01		GO:0001164	GO:0001164
	Ii.00g001860.m01	Ii.00g001860.m01	Ii.00g001860.m01		Ii.00g002000.m01	Ii.00g002000.m01	Ii.00g002000.m01			GO:0001172	GO:0001172
	Ii.00g001870.m01	Ii.00g001870.m01	Ii.00g001870.m01			Ii.00g002020.m01	Ii.00g002020.m01				GO:0001179
	Ii.00g001880.m01	Ii.00g001880.m01	Ii.00g001880.m01			Ii.00g002030.m01					GO:0001186
	Ii.00g001890.m01	Ii.00g001890.m01	Ii.00g001890.m01		Ii.00g002040.m01	Ii.00g002040.m01	Ii.00g002040.m01		GO:0001188	GO:0001188
	Ii.00g001900.m01	Ii.00g001900.m01	Ii.00g001900.m01		Ii.00g002050.m01	Ii.00g002050.m01	Ii.00g002050.m01		GO:0001228	GO:0001228	GO:0001228
		Ii.00g001910.m01	Ii.00g001910.m01		Ii.00g002060.m01	Ii.00g002060.m01	Ii.00g002060.m01				GO:0001407
	Ii.00g001920.m01		Ii.00g001920.m01		Ii.00g002080.m01	Ii.00g002080.m01			GO:0001510	GO:0001510	GO:0001510
	Ii.00g001930.m01	Ii.00g001930.m01	Ii.00g001930.m01		Ii.00g002090.m01				GO:0001522	GO:0001522	GO:0001522
	Ii.00g001950.m01	Ii.00g001950.m01	Ii.00g001950.m01			Ii.00g002100.m01	Ii.00g002100.m01				GO:0001530
	Ii.00g001960.m01	Ii.00g001960.m01	Ii.00g001960.m01			Ii.00g002110.m01	Ii.00g002110.m01			GO:0001653	GO:0001653
	Ii.00g001970.m01	Ii.00g001970.m01	Ii.00g001970.m01				Ii.00g002120.m01		GO:0001664	GO:0001664	GO:0001664
	Ii.00g001980.m01						Ii.00g002130.m01		GO:0001671	GO:0001671	GO:0001671
	Ii.00g001990.m01	Ii.00g001990.m01	Ii.00g001990.m01			Ii.00g002140.m01	Ii.00g002140.m01			GO:0001676	GO:0001676
	Ii.00g002000.m01	Ii.00g002000.m01	Ii.00g002000.m01		Ii.00g002150.m01	Ii.00g002150.m01	Ii.00g002150.m01		GO:0001678	GO:0001678	GO:0001678
	Ii.00g002010.m01	Ii.00g002010.m01	Ii.00g002010.m01				Ii.00g002160.m01		GO:0001682
	Ii.00g002020.m01	Ii.00g002020.m01	Ii.00g002020.m01		Ii.00g002170.m01	Ii.00g002170.m01	Ii.00g002170.m01			GO:0001727	GO:0001727
	Ii.00g002030.m01	Ii.00g002030.m01	Ii.00g002030.m01		Ii.00g002180.m01	Ii.00g002180.m01	Ii.00g002180.m01		GO:0001731
	Ii.00g002040.m01	Ii.00g002040.m01	Ii.00g002040.m01		Ii.00g002190.m01	Ii.00g002190.m01	Ii.00g002190.m01			GO:0001732	GO:0001732
	Ii.00g002050.m01	Ii.00g002050.m01	Ii.00g002050.m01			Ii.00g002200.m01	Ii.00g002200.m01		GO:0001735
	Ii.00g002060.m01	Ii.00g002060.m01	Ii.00g002060.m01			Ii.00g002220.m01	Ii.00g002220.m01				GO:0001934
	Ii.00g002070.m01	Ii.00g002070.m01	Ii.00g002070.m01		Ii.00g002230.m01	Ii.00g002230.m01	Ii.00g002230.m01			GO:0002094
	Ii.00g002080.m01	Ii.00g002080.m01	Ii.00g002080.m01		Ii.00g002240.m01		Ii.00g002240.m01		GO:0002098	GO:0002098
	Ii.00g002090.m01	Ii.00g002090.m01	Ii.00g002090.m01		Ii.00g002250.m01	Ii.00g002250.m01	Ii.00g002250.m01				GO:0002100
	Ii.00g002100.m01	Ii.00g002100.m01	Ii.00g002100.m01		Ii.00g002260.m01	Ii.00g002260.m01	Ii.00g002260.m01		GO:0002151	GO:0002151	GO:0002151
	Ii.00g002110.m01	Ii.00g002110.m01	Ii.00g002110.m01			Ii.00g002270.m01	Ii.00g002270.m01		GO:0002161	GO:0002161	GO:0002161
	Ii.00g002120.m01	Ii.00g002120.m01	Ii.00g002120.m01		Ii.00g002290.m01	Ii.00g002290.m01	Ii.00g002290.m01			GO:0002181	GO:0002181
	Ii.00g002130.m01	Ii.00g002130.m01	Ii.00g002130.m01		Ii.00g002300.m01	Ii.00g002300.m01	Ii.00g002300.m01		GO:0002182	GO:0002182	GO:0002182
	Ii.00g002140.m01	Ii.00g002140.m01	Ii.00g002140.m01				Ii.00g002310.m01			GO:0002183	GO:0002183
	Ii.00g002150.m01	Ii.00g002150.m01	Ii.00g002150.m01			Ii.00g002320.m01	Ii.00g002320.m01				GO:0002184
	Ii.00g002160.m01	Ii.00g002160.m01	Ii.00g002160.m01		Ii.00g002360.m01		Ii.00g002360.m01				GO:0002189
	Ii.00g002170.m01	Ii.00g002170.m01	Ii.00g002170.m01		Ii.00g002370.m01					GO:0002191	GO:0002191
	Ii.00g002180.m01	Ii.00g002180.m01	Ii.00g002180.m01		Ii.00g002380.m01		Ii.00g002380.m01			GO:0002229	GO:0002229
	Ii.00g002190.m01	Ii.00g002190.m01	Ii.00g002190.m01		Ii.00g002390.m01	Ii.00g002390.m01	Ii.00g002390.m01			GO:0002230
		Ii.00g002200.m01	Ii.00g002200.m01			Ii.00g002410.m01	Ii.00g002410.m01				GO:0002237
		Ii.00g002220.m01	Ii.00g002220.m01			Ii.00g002420.m01	Ii.00g002420.m01				GO:0002239
	Ii.00g002230.m01	Ii.00g002230.m01	Ii.00g002230.m01				Ii.00g002430.m01			GO:0002376
	Ii.00g002240.m01	Ii.00g002240.m01	Ii.00g002240.m01		Ii.00g002440.m01	Ii.00g002440.m01	Ii.00g002440.m01		GO:0002943	GO:0002943	GO:0002943
	Ii.00g002250.m01	Ii.00g002250.m01	Ii.00g002250.m01			Ii.00g002450.m01	Ii.00g002450.m01		GO:0002953
	Ii.00g002260.m01	Ii.00g002260.m01	Ii.00g002260.m01		Ii.00g002460.m01	Ii.00g002460.m01	Ii.00g002460.m01		GO:0003333	GO:0003333	GO:0003333
	Ii.00g002270.m01	Ii.00g002270.m01	Ii.00g002270.m01			Ii.00g002480.m01	Ii.00g002480.m01			GO:0003400	GO:0003400
	Ii.00g002290.m01	Ii.00g002290.m01	Ii.00g002290.m01		Ii.00g002500.m01	Ii.00g002500.m01	Ii.00g002500.m01				GO:0003674
	Ii.00g002300.m01	Ii.00g002300.m01	Ii.00g002300.m01			Ii.00g002510.m01	Ii.00g002510.m01		GO:0003676	GO:0003676	GO:0003676
	Ii.00g002310.m01	Ii.00g002310.m01	Ii.00g002310.m01			Ii.00g002520.m01	Ii.00g002520.m01		GO:0003677	GO:0003677	GO:0003677
	Ii.00g002320.m01	Ii.00g002320.m01	Ii.00g002320.m01		Ii.00g002530.m01	Ii.00g002530.m01	Ii.00g002530.m01		GO:0003678	GO:0003678	GO:0003678
	Ii.00g002340.m01	Ii.00g002340.m01	Ii.00g002340.m01		Ii.00g002540.m01	Ii.00g002540.m01	Ii.00g002540.m01		GO:0003680	GO:0003680	GO:0003680
	Ii.00g002360.m01	Ii.00g002360.m01	Ii.00g002360.m01		Ii.00g002550.m01	Ii.00g002550.m01	Ii.00g002550.m01		GO:0003682	GO:0003682	GO:0003682
	Ii.00g002370.m01	Ii.00g002370.m01	Ii.00g002370.m01		Ii.00g002560.m01	Ii.00g002560.m01	Ii.00g002560.m01		GO:0003684	GO:0003684	GO:0003684
	Ii.00g002380.m01	Ii.00g002380.m01	Ii.00g002380.m01		Ii.00g002570.m01				GO:0003688	GO:0003688
	Ii.00g002390.m01	Ii.00g002390.m01	Ii.00g002390.m01		Ii.00g002580.m01	Ii.00g002580.m01	Ii.00g002580.m01			GO:0003689	GO:0003689
	Ii.00g002410.m01	Ii.00g002410.m01	Ii.00g002410.m01		Ii.00g002590.m01	Ii.00g002590.m01			GO:0003690	GO:0003690	GO:0003690
	Ii.00g002420.m01	Ii.00g002420.m01	Ii.00g002420.m01		Ii.00g002610.m01	Ii.00g002610.m01	Ii.00g002610.m01		GO:0003691	GO:0003691	GO:0003691
			Ii.00g002430.m01		Ii.00g002620.m01	Ii.00g002620.m01	Ii.00g002620.m01		GO:0003697	GO:0003697	GO:0003697
	Ii.00g002440.m01	Ii.00g002440.m01	Ii.00g002440.m01		Ii.00g002630.m01	Ii.00g002630.m01	Ii.00g002630.m01		GO:0003700	GO:0003700	GO:0003700
	Ii.00g002450.m01	Ii.00g002450.m01	Ii.00g002450.m01			Ii.00g002660.m01	Ii.00g002660.m01		GO:0003712	GO:0003712	GO:0003712
	Ii.00g002460.m01	Ii.00g002460.m01	Ii.00g002460.m01		Ii.00g002670.m01	Ii.00g002670.m01	Ii.00g002670.m01		GO:0003713	GO:0003713	GO:0003713
	Ii.00g002470.m01					Ii.00g002680.m01	Ii.00g002680.m01		GO:0003714		GO:0003714
	Ii.00g002480.m01	Ii.00g002480.m01	Ii.00g002480.m01		Ii.00g002690.m01	Ii.00g002690.m01	Ii.00g002690.m01		GO:0003721
	Ii.00g002490.m01				Ii.00g002710.m01	Ii.00g002710.m01	Ii.00g002710.m01		GO:0003723	GO:0003723	GO:0003723
	Ii.00g002500.m01	Ii.00g002500.m01	Ii.00g002500.m01		Ii.00g002720.m01	Ii.00g002720.m01	Ii.00g002720.m01		GO:0003724	GO:0003724	GO:0003724
	Ii.00g002510.m01	Ii.00g002510.m01	Ii.00g002510.m01			Ii.00g002730.m01	Ii.00g002730.m01		GO:0003725	GO:0003725	GO:0003725
	Ii.00g002520.m01	Ii.00g002520.m01	Ii.00g002520.m01			Ii.00g002740.m01	Ii.00g002740.m01				GO:0003726
	Ii.00g002530.m01	Ii.00g002530.m01	Ii.00g002530.m01			Ii.00g002750.m01	Ii.00g002750.m01			GO:0003727	GO:0003727
	Ii.00g002540.m01	Ii.00g002540.m01	Ii.00g002540.m01		Ii.00g002770.m01	Ii.00g002770.m01	Ii.00g002770.m01		GO:0003729	GO:0003729	GO:0003729
	Ii.00g002550.m01	Ii.00g002550.m01	Ii.00g002550.m01		Ii.00g002780.m01		Ii.00g002780.m01		GO:0003735	GO:0003735	GO:0003735
	Ii.00g002560.m01	Ii.00g002560.m01	Ii.00g002560.m01		Ii.00g002790.m01	Ii.00g002790.m01	Ii.00g002790.m01		GO:0003743	GO:0003743	GO:0003743
	Ii.00g002570.m01	Ii.00g002570.m01	Ii.00g002570.m01		Ii.00g002800.m01	Ii.00g002800.m01	Ii.00g002800.m01		GO:0003746	GO:0003746	GO:0003746
	Ii.00g002580.m01	Ii.00g002580.m01	Ii.00g002580.m01			Ii.00g002810.m01	Ii.00g002810.m01		GO:0003747	GO:0003747	GO:0003747
	Ii.00g002590.m01	Ii.00g002590.m01	Ii.00g002590.m01		Ii.00g002820.m01	Ii.00g002820.m01	Ii.00g002820.m01		GO:0003755	GO:0003755	GO:0003755
	Ii.00g002600.m01	Ii.00g002600.m01	Ii.00g002600.m01		Ii.00g002830.m01	Ii.00g002830.m01	Ii.00g002830.m01		GO:0003756	GO:0003756	GO:0003756
	Ii.00g002610.m01	Ii.00g002610.m01	Ii.00g002610.m01		Ii.00g002840.m01	Ii.00g002840.m01	Ii.00g002840.m01		GO:0003774	GO:0003774	GO:0003774
	Ii.00g002620.m01	Ii.00g002620.m01	Ii.00g002620.m01		Ii.00g002850.m01	Ii.00g002850.m01	Ii.00g002850.m01		GO:0003777	GO:0003777	GO:0003777
	Ii.00g002630.m01	Ii.00g002630.m01	Ii.00g002630.m01		Ii.00g002860.m01	Ii.00g002860.m01	Ii.00g002860.m01		GO:0003779	GO:0003779	GO:0003779
	Ii.00g002660.m01	Ii.00g002660.m01	Ii.00g002660.m01		Ii.00g002870.m01	Ii.00g002870.m01	Ii.00g002870.m01		GO:0003824	GO:0003824	GO:0003824
	Ii.00g002670.m01	Ii.00g002670.m01	Ii.00g002670.m01		Ii.00g002880.m01	Ii.00g002880.m01	Ii.00g002880.m01			GO:0003825	GO:0003825
	Ii.00g002680.m01	Ii.00g002680.m01	Ii.00g002680.m01		Ii.00g002890.m01	Ii.00g002890.m01			GO:0003830
	Ii.00g002690.m01	Ii.00g002690.m01	Ii.00g002690.m01		Ii.00g002900.m01				GO:0003839	GO:0003839	GO:0003839
	Ii.00g002710.m01	Ii.00g002710.m01	Ii.00g002710.m01			Ii.00g002910.m01					GO:0003841
	Ii.00g002720.m01	Ii.00g002720.m01	Ii.00g002720.m01		Ii.00g002920.m01	Ii.00g002920.m01	Ii.00g002920.m01		GO:0003843	GO:0003843	GO:0003843
	Ii.00g002730.m01	Ii.00g002730.m01	Ii.00g002730.m01		Ii.00g002950.m01	Ii.00g002950.m01	Ii.00g002950.m01		GO:0003844	GO:0003844
	Ii.00g002740.m01	Ii.00g002740.m01	Ii.00g002740.m01		Ii.00g002960.m01	Ii.00g002960.m01	Ii.00g002960.m01			GO:0003847
	Ii.00g002750.m01	Ii.00g002750.m01	Ii.00g002750.m01		Ii.00g002970.m01	Ii.00g002970.m01	Ii.00g002970.m01			GO:0003848	GO:0003848
	Ii.00g002760.m01	Ii.00g002760.m01	Ii.00g002760.m01		Ii.00g002980.m01	Ii.00g002980.m01	Ii.00g002980.m01		GO:0003849	GO:0003849
	Ii.00g002770.m01	Ii.00g002770.m01	Ii.00g002770.m01		Ii.00g002990.m01	Ii.00g002990.m01			GO:0003852	GO:0003852
	Ii.00g002780.m01	Ii.00g002780.m01	Ii.00g002780.m01		Ii.00g003000.m01	Ii.00g003000.m01	Ii.00g003000.m01		GO:0003854	GO:0003854
	Ii.00g002790.m01	Ii.00g002790.m01	Ii.00g002790.m01		Ii.00g003010.m01		Ii.00g003010.m01		GO:0003855		GO:0003855
	Ii.00g002800.m01	Ii.00g002800.m01	Ii.00g002800.m01		Ii.00g003020.m01	Ii.00g003020.m01	Ii.00g003020.m01		GO:0003856
	Ii.00g002810.m01	Ii.00g002810.m01	Ii.00g002810.m01		Ii.00g003030.m01						GO:0003857
	Ii.00g002820.m01	Ii.00g002820.m01	Ii.00g002820.m01		Ii.00g003040.m01				GO:0003860	GO:0003860	GO:0003860
	Ii.00g002830.m01	Ii.00g002830.m01	Ii.00g002830.m01			Ii.00g003050.m01	Ii.00g003050.m01				GO:0003861
	Ii.00g002840.m01	Ii.00g002840.m01	Ii.00g002840.m01		Ii.00g003060.m01					GO:0003862	GO:0003862
	Ii.00g002850.m01	Ii.00g002850.m01	Ii.00g002850.m01			Ii.00g003070.m01	Ii.00g003070.m01		GO:0003864	GO:0003864	GO:0003864
	Ii.00g002860.m01	Ii.00g002860.m01	Ii.00g002860.m01			Ii.00g003090.m01	Ii.00g003090.m01			GO:0003866
	Ii.00g002870.m01	Ii.00g002870.m01	Ii.00g002870.m01			Ii.00g003100.m01	Ii.00g003100.m01				GO:0003867
	Ii.00g002880.m01	Ii.00g002880.m01	Ii.00g002880.m01		Ii.00g003110.m01		Ii.00g003110.m01		GO:0003868
	Ii.00g002890.m01	Ii.00g002890.m01	Ii.00g002890.m01		Ii.00g003120.m01	Ii.00g003120.m01	Ii.00g003120.m01		GO:0003871	GO:0003871
	Ii.00g002900.m01	Ii.00g002900.m01	Ii.00g002900.m01			Ii.00g003140.m01	Ii.00g003140.m01		GO:0003872	GO:0003872	GO:0003872
		Ii.00g002910.m01	Ii.00g002910.m01			Ii.00g003150.m01	Ii.00g003150.m01			GO:0003873	GO:0003873
	Ii.00g002920.m01	Ii.00g002920.m01	Ii.00g002920.m01		Ii.00g003160.m01	Ii.00g003160.m01	Ii.00g003160.m01		GO:0003876	GO:0003876
	Ii.00g002930.m01				Ii.00g003180.m01	Ii.00g003180.m01	Ii.00g003180.m01				GO:0003878
	Ii.00g002940.m01	Ii.00g002940.m01	Ii.00g002940.m01			Ii.00g003190.m01	Ii.00g003190.m01		GO:0003879	GO:0003879
	Ii.00g002950.m01	Ii.00g002950.m01	Ii.00g002950.m01			Ii.00g003210.m01			GO:0003883		GO:0003883
	Ii.00g002960.m01	Ii.00g002960.m01	Ii.00g002960.m01			Ii.00g003220.m01	Ii.00g003220.m01		GO:0003885	GO:0003885	GO:0003885
	Ii.00g002970.m01	Ii.00g002970.m01	Ii.00g002970.m01			Ii.00g003230.m01	Ii.00g003230.m01			GO:0003886	GO:0003886
	Ii.00g002980.m01	Ii.00g002980.m01	Ii.00g002980.m01			Ii.00g003250.m01	Ii.00g003250.m01		GO:0003887	GO:0003887	GO:0003887
	Ii.00g002990.m01	Ii.00g002990.m01	Ii.00g002990.m01			Ii.00g003260.m01	Ii.00g003260.m01		GO:0003896	GO:0003896
	Ii.00g003000.m01	Ii.00g003000.m01	Ii.00g003000.m01		Ii.00g003270.m01				GO:0003899	GO:0003899	GO:0003899
	Ii.00g003010.m01	Ii.00g003010.m01	Ii.00g003010.m01		Ii.00g003280.m01	Ii.00g003280.m01	Ii.00g003280.m01		GO:0003905	GO:0003905	GO:0003905
	Ii.00g003020.m01	Ii.00g003020.m01	Ii.00g003020.m01			Ii.00g003300.m01	Ii.00g003300.m01			GO:0003906
	Ii.00g003030.m01	Ii.00g003030.m01	Ii.00g003030.m01		Ii.00g003310.m01	Ii.00g003310.m01	Ii.00g003310.m01		GO:0003910	GO:0003910
	Ii.00g003040.m01	Ii.00g003040.m01	Ii.00g003040.m01		Ii.00g003320.m01				GO:0003916	GO:0003916	GO:0003916
	Ii.00g003050.m01	Ii.00g003050.m01	Ii.00g003050.m01				Ii.00g003330.m01		GO:0003917	GO:0003917	GO:0003917
	Ii.00g003060.m01	Ii.00g003060.m01	Ii.00g003060.m01			Ii.00g003340.m01	Ii.00g003340.m01		GO:0003918	GO:0003918	GO:0003918
	Ii.00g003070.m01	Ii.00g003070.m01	Ii.00g003070.m01		Ii.00g003350.m01	Ii.00g003350.m01	Ii.00g003350.m01		GO:0003922
		Ii.00g003080.m01	Ii.00g003080.m01			Ii.00g003360.m01				GO:0003923	GO:0003923
	Ii.00g003090.m01	Ii.00g003090.m01	Ii.00g003090.m01		Ii.00g003370.m01	Ii.00g003370.m01	Ii.00g003370.m01		GO:0003924	GO:0003924	GO:0003924
	Ii.00g003100.m01	Ii.00g003100.m01	Ii.00g003100.m01			Ii.00g003380.m01	Ii.00g003380.m01		GO:0003934	GO:0003934
	Ii.00g003110.m01		Ii.00g003110.m01		Ii.00g003400.m01	Ii.00g003400.m01	Ii.00g003400.m01		GO:0003935	GO:0003935	GO:0003935
	Ii.00g003120.m01	Ii.00g003120.m01	Ii.00g003120.m01		Ii.00g003410.m01				GO:0003937		GO:0003937
	Ii.00g003130.m01	Ii.00g003130.m01	Ii.00g003130.m01			Ii.00g003420.m01			GO:0003938	GO:0003938	GO:0003938
	Ii.00g003140.m01	Ii.00g003140.m01	Ii.00g003140.m01		Ii.00g003430.m01						GO:0003939
	Ii.00g003150.m01	Ii.00g003150.m01	Ii.00g003150.m01			Ii.00g003440.m01	Ii.00g003440.m01			GO:0003941	GO:0003941
	Ii.00g003160.m01	Ii.00g003160.m01	Ii.00g003160.m01		Ii.00g003450.m01	Ii.00g003450.m01	Ii.00g003450.m01		GO:0003942
	Ii.00g003170.m01	Ii.00g003170.m01	Ii.00g003170.m01		Ii.00g003460.m01	Ii.00g003460.m01	Ii.00g003460.m01		GO:0003949		GO:0003949
	Ii.00g003180.m01	Ii.00g003180.m01	Ii.00g003180.m01		Ii.00g003470.m01		Ii.00g003470.m01		GO:0003950	GO:0003950
	Ii.00g003190.m01	Ii.00g003190.m01	Ii.00g003190.m01			Ii.00g003490.m01	Ii.00g003490.m01		GO:0003951	GO:0003951	GO:0003951
			Ii.00g003200.m01		Ii.00g003500.m01	Ii.00g003500.m01	Ii.00g003500.m01		GO:0003952	GO:0003952	GO:0003952
	Ii.00g003210.m01	Ii.00g003210.m01	Ii.00g003210.m01			Ii.00g003510.m01	Ii.00g003510.m01			GO:0003953
		Ii.00g003220.m01	Ii.00g003220.m01		Ii.00g003520.m01		Ii.00g003520.m01		GO:0003954	GO:0003954	GO:0003954
	Ii.00g003230.m01	Ii.00g003230.m01	Ii.00g003230.m01		Ii.00g003530.m01	Ii.00g003530.m01	Ii.00g003530.m01		GO:0003955	GO:0003955	GO:0003955
	Ii.00g003250.m01	Ii.00g003250.m01	Ii.00g003250.m01			Ii.00g003550.m01	Ii.00g003550.m01			GO:0003958	GO:0003958
	Ii.00g003260.m01	Ii.00g003260.m01	Ii.00g003260.m01			Ii.00g003560.m01	Ii.00g003560.m01				GO:0003960
	Ii.00g003270.m01	Ii.00g003270.m01	Ii.00g003270.m01		Ii.00g003570.m01		Ii.00g003570.m01		GO:0003962		GO:0003962
	Ii.00g003280.m01	Ii.00g003280.m01	Ii.00g003280.m01		Ii.00g003580.m01	Ii.00g003580.m01	Ii.00g003580.m01		GO:0003964
	Ii.00g003300.m01	Ii.00g003300.m01	Ii.00g003300.m01			Ii.00g003590.m01	Ii.00g003590.m01		GO:0003968	GO:0003968	GO:0003968
	Ii.00g003310.m01	Ii.00g003310.m01	Ii.00g003310.m01		Ii.00g003600.m01	Ii.00g003600.m01	Ii.00g003600.m01		GO:0003972
	Ii.00g003320.m01	Ii.00g003320.m01	Ii.00g003320.m01		Ii.00g003630.m01	Ii.00g003630.m01	Ii.00g003630.m01			GO:0003973	GO:0003973
	Ii.00g003330.m01	Ii.00g003330.m01	Ii.00g003330.m01		Ii.00g003640.m01	Ii.00g003640.m01	Ii.00g003640.m01		GO:0003975	GO:0003975
	Ii.00g003340.m01	Ii.00g003340.m01	Ii.00g003340.m01		Ii.00g003650.m01	Ii.00g003650.m01			GO:0003978	GO:0003978
	Ii.00g003350.m01	Ii.00g003350.m01	Ii.00g003350.m01		Ii.00g003660.m01	Ii.00g003660.m01	Ii.00g003660.m01		GO:0003979	GO:0003979	GO:0003979
	Ii.00g003360.m01	Ii.00g003360.m01	Ii.00g003360.m01			Ii.00g003680.m01	Ii.00g003680.m01		GO:0003980
	Ii.00g003370.m01	Ii.00g003370.m01	Ii.00g003370.m01		Ii.00g003690.m01	Ii.00g003690.m01	Ii.00g003690.m01		GO:0003983	GO:0003983	GO:0003983
	Ii.00g003380.m01	Ii.00g003380.m01	Ii.00g003380.m01		Ii.00g003700.m01	Ii.00g003700.m01	Ii.00g003700.m01			GO:0003984	GO:0003984
	Ii.00g003400.m01	Ii.00g003400.m01	Ii.00g003400.m01		Ii.00g003720.m01	Ii.00g003720.m01	Ii.00g003720.m01				GO:0003986
	Ii.00g003410.m01	Ii.00g003410.m01	Ii.00g003410.m01		Ii.00g003730.m01		Ii.00g003730.m01		GO:0003989	GO:0003989	GO:0003989
	Ii.00g003420.m01	Ii.00g003420.m01	Ii.00g003420.m01		Ii.00g003740.m01	Ii.00g003740.m01	Ii.00g003740.m01				GO:0003991
	Ii.00g003430.m01	Ii.00g003430.m01	Ii.00g003430.m01		Ii.00g003750.m01		Ii.00g003750.m01		GO:0003993	GO:0003993	GO:0003993
	Ii.00g003440.m01	Ii.00g003440.m01	Ii.00g003440.m01		Ii.00g003760.m01	Ii.00g003760.m01	Ii.00g003760.m01			GO:0003994	GO:0003994
	Ii.00g003450.m01	Ii.00g003450.m01	Ii.00g003450.m01			Ii.00g003770.m01			GO:0003995	GO:0003995	GO:0003995
	Ii.00g003460.m01	Ii.00g003460.m01	Ii.00g003460.m01			Ii.00g003790.m01	Ii.00g003790.m01		GO:0003997	GO:0003997	GO:0003997
	Ii.00g003470.m01	Ii.00g003470.m01	Ii.00g003470.m01		Ii.00g003800.m01		Ii.00g003800.m01			GO:0003999	GO:0003999
	Ii.00g003480.m01	Ii.00g003480.m01	Ii.00g003480.m01		Ii.00g003810.m01	Ii.00g003810.m01					GO:0004000
	Ii.00g003490.m01	Ii.00g003490.m01	Ii.00g003490.m01		Ii.00g003820.m01		Ii.00g003820.m01			GO:0004004
	Ii.00g003500.m01	Ii.00g003500.m01	Ii.00g003500.m01		Ii.00g003830.m01	Ii.00g003830.m01	Ii.00g003830.m01			GO:0004012	GO:0004012
	Ii.00g003510.m01	Ii.00g003510.m01	Ii.00g003510.m01				Ii.00g003850.m01		GO:0004013	GO:0004013	GO:0004013
	Ii.00g003520.m01	Ii.00g003520.m01	Ii.00g003520.m01			Ii.00g003860.m01	Ii.00g003860.m01		GO:0004014	GO:0004014	GO:0004014
	Ii.00g003530.m01	Ii.00g003530.m01	Ii.00g003530.m01				Ii.00g003870.m01			GO:0004015
	Ii.00g003550.m01	Ii.00g003550.m01	Ii.00g003550.m01		Ii.00g003880.m01	Ii.00g003880.m01	Ii.00g003880.m01			GO:0004017	GO:0004017
	Ii.00g003560.m01	Ii.00g003560.m01	Ii.00g003560.m01				Ii.00g003900.m01		GO:0004018		GO:0004018
	Ii.00g003570.m01		Ii.00g003570.m01		Ii.00g003910.m01				GO:0004019
	Ii.00g003580.m01	Ii.00g003580.m01	Ii.00g003580.m01		Ii.00g003940.m01	Ii.00g003940.m01	Ii.00g003940.m01			GO:0004021
	Ii.00g003590.m01	Ii.00g003590.m01	Ii.00g003590.m01		Ii.00g003950.m01	Ii.00g003950.m01	Ii.00g003950.m01			GO:0004022
	Ii.00g003600.m01	Ii.00g003600.m01	Ii.00g003600.m01		Ii.00g003960.m01	Ii.00g003960.m01	Ii.00g003960.m01			GO:0004024
	Ii.00g003620.m01	Ii.00g003620.m01	Ii.00g003620.m01		Ii.00g003970.m01	Ii.00g003970.m01	Ii.00g003970.m01		GO:0004029	GO:0004029	GO:0004029
	Ii.00g003630.m01	Ii.00g003630.m01	Ii.00g003630.m01		Ii.00g003980.m01	Ii.00g003980.m01	Ii.00g003980.m01				GO:0004032
	Ii.00g003640.m01	Ii.00g003640.m01	Ii.00g003640.m01				Ii.00g003990.m01			GO:0004034	GO:0004034
	Ii.00g003650.m01	Ii.00g003650.m01	Ii.00g003650.m01		Ii.00g004020.m01	Ii.00g004020.m01	Ii.00g004020.m01				GO:0004039
	Ii.00g003660.m01	Ii.00g003660.m01	Ii.00g003660.m01		Ii.00g004030.m01	Ii.00g004030.m01	Ii.00g004030.m01			GO:0004040
	Ii.00g003680.m01	Ii.00g003680.m01	Ii.00g003680.m01			Ii.00g004040.m01	Ii.00g004040.m01		GO:0004042		GO:0004042
	Ii.00g003690.m01	Ii.00g003690.m01	Ii.00g003690.m01		Ii.00g004050.m01					GO:0004043
	Ii.00g003700.m01	Ii.00g003700.m01	Ii.00g003700.m01			Ii.00g004060.m01	Ii.00g004060.m01		GO:0004044	GO:0004044	GO:0004044
	Ii.00g003710.m01	Ii.00g003710.m01	Ii.00g003710.m01		Ii.00g004080.m01	Ii.00g004080.m01	Ii.00g004080.m01		GO:0004045	GO:0004045	GO:0004045
	Ii.00g003720.m01	Ii.00g003720.m01	Ii.00g003720.m01			Ii.00g004090.m01	Ii.00g004090.m01		GO:0004046	GO:0004046
	Ii.00g003730.m01	Ii.00g003730.m01	Ii.00g003730.m01				Ii.00g004100.m01				GO:0004047
	Ii.00g003740.m01	Ii.00g003740.m01	Ii.00g003740.m01		Ii.00g004110.m01				GO:0004055
	Ii.00g003750.m01	Ii.00g003750.m01	Ii.00g003750.m01		Ii.00g004130.m01	Ii.00g004130.m01	Ii.00g004130.m01		GO:0004056	GO:0004056	GO:0004056
	Ii.00g003760.m01	Ii.00g003760.m01	Ii.00g003760.m01			Ii.00g004140.m01	Ii.00g004140.m01		GO:0004057
	Ii.00g003770.m01	Ii.00g003770.m01	Ii.00g003770.m01			Ii.00g004150.m01	Ii.00g004150.m01		GO:0004066
	Ii.00g003790.m01	Ii.00g003790.m01	Ii.00g003790.m01		Ii.00g004160.m01	Ii.00g004160.m01	Ii.00g004160.m01			GO:0004069	GO:0004069
	Ii.00g003800.m01	Ii.00g003800.m01	Ii.00g003800.m01		Ii.00g004170.m01		Ii.00g004170.m01		GO:0004072		GO:0004072
	Ii.00g003810.m01	Ii.00g003810.m01	Ii.00g003810.m01			Ii.00g004180.m01				GO:0004073	GO:0004073
	Ii.00g003820.m01	Ii.00g003820.m01	Ii.00g003820.m01		Ii.00g004190.m01	Ii.00g004190.m01	Ii.00g004190.m01			GO:0004075	GO:0004075
	Ii.00g003830.m01	Ii.00g003830.m01	Ii.00g003830.m01		Ii.00g004200.m01	Ii.00g004200.m01	Ii.00g004200.m01		GO:0004084	GO:0004084
	Ii.00g003840.m01	Ii.00g003840.m01	Ii.00g003840.m01		Ii.00g004210.m01	Ii.00g004210.m01	Ii.00g004210.m01			GO:0004088	GO:0004088
	Ii.00g003850.m01	Ii.00g003850.m01	Ii.00g003850.m01				Ii.00g004220.m01		GO:0004089	GO:0004089	GO:0004089
	Ii.00g003860.m01	Ii.00g003860.m01	Ii.00g003860.m01				Ii.00g004230.m01		GO:0004096	GO:0004096	GO:0004096
	Ii.00g003870.m01		Ii.00g003870.m01			Ii.00g004240.m01	Ii.00g004240.m01		GO:0004097
	Ii.00g003880.m01	Ii.00g003880.m01	Ii.00g003880.m01			Ii.00g004250.m01			GO:0004105	GO:0004105	GO:0004105
			Ii.00g003890.m01		Ii.00g004260.m01	Ii.00g004260.m01	Ii.00g004260.m01		GO:0004106		GO:0004106
	Ii.00g003900.m01	Ii.00g003900.m01	Ii.00g003900.m01		Ii.00g004270.m01	Ii.00g004270.m01	Ii.00g004270.m01		GO:0004107
	Ii.00g003910.m01	Ii.00g003910.m01	Ii.00g003910.m01		Ii.00g004280.m01	Ii.00g004280.m01	Ii.00g004280.m01		GO:0004109	GO:0004109	GO:0004109
		Ii.00g003920.m01	Ii.00g003920.m01		Ii.00g004290.m01	Ii.00g004290.m01	Ii.00g004290.m01		GO:0004112
	Ii.00g003940.m01	Ii.00g003940.m01	Ii.00g003940.m01		Ii.00g004300.m01						GO:0004123
	Ii.00g003950.m01	Ii.00g003950.m01	Ii.00g003950.m01		Ii.00g004320.m01	Ii.00g004320.m01	Ii.00g004320.m01		GO:0004124	GO:0004124	GO:0004124
	Ii.00g003960.m01	Ii.00g003960.m01	Ii.00g003960.m01				Ii.00g004330.m01		GO:0004126	GO:0004126	GO:0004126
	Ii.00g003970.m01	Ii.00g003970.m01	Ii.00g003970.m01			Ii.00g004360.m01	Ii.00g004360.m01			GO:0004127	GO:0004127
	Ii.00g003980.m01	Ii.00g003980.m01	Ii.00g003980.m01		Ii.00g004370.m01	Ii.00g004370.m01	Ii.00g004370.m01			GO:0004128
			Ii.00g003990.m01		Ii.00g004380.m01	Ii.00g004380.m01	Ii.00g004380.m01		GO:0004129	GO:0004129	GO:0004129
	Ii.00g004000.m01				Ii.00g004390.m01	Ii.00g004390.m01	Ii.00g004390.m01		GO:0004134		GO:0004134
	Ii.00g004020.m01	Ii.00g004020.m01	Ii.00g004020.m01		Ii.00g004400.m01	Ii.00g004400.m01	Ii.00g004400.m01		GO:0004141	GO:0004141
	Ii.00g004030.m01	Ii.00g004030.m01	Ii.00g004030.m01		Ii.00g004410.m01	Ii.00g004410.m01	Ii.00g004410.m01			GO:0004142
	Ii.00g004040.m01	Ii.00g004040.m01	Ii.00g004040.m01		Ii.00g004420.m01	Ii.00g004420.m01	Ii.00g004420.m01		GO:0004143	GO:0004143	GO:0004143
	Ii.00g004050.m01	Ii.00g004050.m01	Ii.00g004050.m01		Ii.00g004430.m01	Ii.00g004430.m01	Ii.00g004430.m01		GO:0004144	GO:0004144	GO:0004144
	Ii.00g004060.m01	Ii.00g004060.m01	Ii.00g004060.m01			Ii.00g004440.m01	Ii.00g004440.m01		GO:0004146
	Ii.00g004070.m01					Ii.00g004450.m01	Ii.00g004450.m01			GO:0004148	GO:0004148
	Ii.00g004080.m01	Ii.00g004080.m01	Ii.00g004080.m01			Ii.00g004460.m01	Ii.00g004460.m01			GO:0004149
	Ii.00g004090.m01	Ii.00g004090.m01	Ii.00g004090.m01				Ii.00g004470.m01		GO:0004151
	Ii.00g004100.m01		Ii.00g004100.m01		Ii.00g004480.m01	Ii.00g004480.m01	Ii.00g004480.m01		GO:0004156
	Ii.00g004110.m01	Ii.00g004110.m01	Ii.00g004110.m01			Ii.00g004490.m01	Ii.00g004490.m01		GO:0004164
	Ii.00g004130.m01	Ii.00g004130.m01	Ii.00g004130.m01		Ii.00g004500.m01	Ii.00g004500.m01	Ii.00g004500.m01		GO:0004168
	Ii.00g004140.m01	Ii.00g004140.m01	Ii.00g004140.m01		Ii.00g004510.m01	Ii.00g004510.m01			GO:0004170	GO:0004170	GO:0004170
	Ii.00g004150.m01	Ii.00g004150.m01	Ii.00g004150.m01			Ii.00g004520.m01			GO:0004174	GO:0004174	GO:0004174
	Ii.00g004160.m01	Ii.00g004160.m01	Ii.00g004160.m01				Ii.00g004540.m01			GO:0004175	GO:0004175
	Ii.00g004170.m01	Ii.00g004170.m01	Ii.00g004170.m01			Ii.00g004550.m01			GO:0004176	GO:0004176	GO:0004176
	Ii.00g004180.m01	Ii.00g004180.m01	Ii.00g004180.m01		Ii.00g004560.m01	Ii.00g004560.m01	Ii.00g004560.m01		GO:0004177	GO:0004177	GO:0004177
	Ii.00g004190.m01	Ii.00g004190.m01	Ii.00g004190.m01		Ii.00g004570.m01	Ii.00g004570.m01	Ii.00g004570.m01			GO:0004180	GO:0004180
	Ii.00g004200.m01	Ii.00g004200.m01	Ii.00g004200.m01		Ii.00g004600.m01					GO:0004181
	Ii.00g004210.m01	Ii.00g004210.m01	Ii.00g004210.m01		Ii.00g004610.m01	Ii.00g004610.m01	Ii.00g004610.m01		GO:0004185	GO:0004185	GO:0004185
	Ii.00g004220.m01	Ii.00g004220.m01	Ii.00g004220.m01			Ii.00g004620.m01	Ii.00g004620.m01		GO:0004190	GO:0004190	GO:0004190
	Ii.00g004230.m01	Ii.00g004230.m01	Ii.00g004230.m01				Ii.00g004630.m01		GO:0004197	GO:0004197	GO:0004197
	Ii.00g004240.m01	Ii.00g004240.m01	Ii.00g004240.m01			Ii.00g004650.m01	Ii.00g004650.m01		GO:0004198
	Ii.00g004250.m01	Ii.00g004250.m01	Ii.00g004250.m01		Ii.00g004660.m01	Ii.00g004660.m01	Ii.00g004660.m01		GO:0004222	GO:0004222	GO:0004222
	Ii.00g004260.m01	Ii.00g004260.m01	Ii.00g004260.m01			Ii.00g004670.m01	Ii.00g004670.m01		GO:0004252	GO:0004252	GO:0004252
	Ii.00g004270.m01	Ii.00g004270.m01	Ii.00g004270.m01		Ii.00g004680.m01	Ii.00g004680.m01	Ii.00g004680.m01		GO:0004298	GO:0004298	GO:0004298
	Ii.00g004280.m01	Ii.00g004280.m01	Ii.00g004280.m01		Ii.00g004700.m01					GO:0004301	GO:0004301
	Ii.00g004290.m01	Ii.00g004290.m01	Ii.00g004290.m01		Ii.00g004710.m01	Ii.00g004710.m01					GO:0004303
	Ii.00g004300.m01	Ii.00g004300.m01	Ii.00g004300.m01		Ii.00g004720.m01	Ii.00g004720.m01			GO:0004306
			Ii.00g004310.m01			Ii.00g004750.m01	Ii.00g004750.m01			GO:0004310	GO:0004310
	Ii.00g004320.m01	Ii.00g004320.m01	Ii.00g004320.m01		Ii.00g004760.m01	Ii.00g004760.m01	Ii.00g004760.m01		GO:0004311	GO:0004311	GO:0004311
	Ii.00g004330.m01	Ii.00g004330.m01	Ii.00g004330.m01		Ii.00g004770.m01	Ii.00g004770.m01	Ii.00g004770.m01			GO:0004314	GO:0004314
	Ii.00g004340.m01	Ii.00g004340.m01	Ii.00g004340.m01		Ii.00g004780.m01	Ii.00g004780.m01			GO:0004315	GO:0004315	GO:0004315
	Ii.00g004350.m01	Ii.00g004350.m01	Ii.00g004350.m01		Ii.00g004830.m01	Ii.00g004830.m01	Ii.00g004830.m01		GO:0004316	GO:0004316	GO:0004316
	Ii.00g004360.m01	Ii.00g004360.m01	Ii.00g004360.m01		Ii.00g004840.m01					GO:0004317	GO:0004317
	Ii.00g004370.m01	Ii.00g004370.m01	Ii.00g004370.m01		Ii.00g004850.m01		Ii.00g004850.m01		GO:0004318
	Ii.00g004380.m01	Ii.00g004380.m01	Ii.00g004380.m01		Ii.00g004860.m01	Ii.00g004860.m01	Ii.00g004860.m01			GO:0004322	GO:0004322
	Ii.00g004390.m01	Ii.00g004390.m01	Ii.00g004390.m01		Ii.00g004870.m01	Ii.00g004870.m01	Ii.00g004870.m01			GO:0004324
	Ii.00g004400.m01	Ii.00g004400.m01	Ii.00g004400.m01		Ii.00g004880.m01	Ii.00g004880.m01	Ii.00g004880.m01		GO:0004325
	Ii.00g004410.m01	Ii.00g004410.m01	Ii.00g004410.m01		Ii.00g004890.m01	Ii.00g004890.m01	Ii.00g004890.m01		GO:0004326	GO:0004326
	Ii.00g004420.m01	Ii.00g004420.m01	Ii.00g004420.m01		Ii.00g004900.m01				GO:0004329		GO:0004329
	Ii.00g004430.m01	Ii.00g004430.m01	Ii.00g004430.m01		Ii.00g004910.m01					GO:0004331	GO:0004331
	Ii.00g004440.m01	Ii.00g004440.m01	Ii.00g004440.m01			Ii.00g004920.m01	Ii.00g004920.m01		GO:0004332	GO:0004332	GO:0004332
	Ii.00g004450.m01	Ii.00g004450.m01	Ii.00g004450.m01		Ii.00g004930.m01	Ii.00g004930.m01	Ii.00g004930.m01		GO:0004333		GO:0004333
	Ii.00g004460.m01	Ii.00g004460.m01	Ii.00g004460.m01		Ii.00g004940.m01	Ii.00g004940.m01	Ii.00g004940.m01		GO:0004335	GO:0004335
	Ii.00g004470.m01		Ii.00g004470.m01		Ii.00g004950.m01	Ii.00g004950.m01	Ii.00g004950.m01			GO:0004340	GO:0004340
	Ii.00g004480.m01	Ii.00g004480.m01	Ii.00g004480.m01			Ii.00g004970.m01	Ii.00g004970.m01			GO:0004342	GO:0004342
	Ii.00g004490.m01	Ii.00g004490.m01	Ii.00g004490.m01		Ii.00g004990.m01				GO:0004343
	Ii.00g004500.m01	Ii.00g004500.m01	Ii.00g004500.m01		Ii.00g005000.m01		Ii.00g005000.m01		GO:0004345
	Ii.00g004510.m01	Ii.00g004510.m01	Ii.00g004510.m01		Ii.00g005030.m01	Ii.00g005030.m01	Ii.00g005030.m01		GO:0004347	GO:0004347
	Ii.00g004520.m01	Ii.00g004520.m01	Ii.00g004520.m01		Ii.00g005040.m01	Ii.00g005040.m01	Ii.00g005040.m01		GO:0004349	GO:0004349
	Ii.00g004540.m01		Ii.00g004540.m01		Ii.00g005050.m01	Ii.00g005050.m01	Ii.00g005050.m01		GO:0004350	GO:0004350
	Ii.00g004550.m01	Ii.00g004550.m01	Ii.00g004550.m01		Ii.00g005070.m01	Ii.00g005070.m01	Ii.00g005070.m01		GO:0004351	GO:0004351	GO:0004351
	Ii.00g004560.m01	Ii.00g004560.m01	Ii.00g004560.m01			Ii.00g005080.m01	Ii.00g005080.m01			GO:0004352	GO:0004352
	Ii.00g004570.m01	Ii.00g004570.m01	Ii.00g004570.m01			Ii.00g005090.m01			GO:0004356	GO:0004356	GO:0004356
		Ii.00g004590.m01	Ii.00g004590.m01			Ii.00g005110.m01	Ii.00g005110.m01		GO:0004357	GO:0004357
	Ii.00g004600.m01	Ii.00g004600.m01	Ii.00g004600.m01			Ii.00g005120.m01	Ii.00g005120.m01		GO:0004359	GO:0004359	GO:0004359
	Ii.00g004610.m01	Ii.00g004610.m01	Ii.00g004610.m01		Ii.00g005130.m01	Ii.00g005130.m01	Ii.00g005130.m01			GO:0004360
	Ii.00g004620.m01	Ii.00g004620.m01	Ii.00g004620.m01		Ii.00g005140.m01				GO:0004362	GO:0004362	GO:0004362
	Ii.00g004630.m01	Ii.00g004630.m01	Ii.00g004630.m01		Ii.00g005150.m01	Ii.00g005150.m01	Ii.00g005150.m01		GO:0004363
	Ii.00g004640.m01	Ii.00g004640.m01	Ii.00g004640.m01			Ii.00g005160.m01	Ii.00g005160.m01		GO:0004364	GO:0004364	GO:0004364
	Ii.00g004650.m01	Ii.00g004650.m01	Ii.00g004650.m01		Ii.00g005170.m01	Ii.00g005170.m01	Ii.00g005170.m01		GO:0004366	GO:0004366
	Ii.00g004660.m01	Ii.00g004660.m01	Ii.00g004660.m01		Ii.00g005180.m01	Ii.00g005180.m01	Ii.00g005180.m01		GO:0004367		GO:0004367
	Ii.00g004670.m01	Ii.00g004670.m01	Ii.00g004670.m01		Ii.00g005190.m01		Ii.00g005190.m01			GO:0004368	GO:0004368
	Ii.00g004680.m01	Ii.00g004680.m01	Ii.00g004680.m01		Ii.00g005200.m01	Ii.00g005200.m01	Ii.00g005200.m01			GO:0004370	GO:0004370
	Ii.00g004700.m01	Ii.00g004700.m01	Ii.00g004700.m01		Ii.00g005210.m01	Ii.00g005210.m01			GO:0004371	GO:0004371	GO:0004371
	Ii.00g004710.m01	Ii.00g004710.m01	Ii.00g004710.m01		Ii.00g005220.m01	Ii.00g005220.m01			GO:0004372	GO:0004372	GO:0004372
	Ii.00g004720.m01	Ii.00g004720.m01	Ii.00g004720.m01		Ii.00g005230.m01	Ii.00g005230.m01	Ii.00g005230.m01		GO:0004373	GO:0004373	GO:0004373
	Ii.00g004740.m01	Ii.00g004740.m01	Ii.00g004740.m01			Ii.00g005240.m01	Ii.00g005240.m01				GO:0004375
	Ii.00g004750.m01	Ii.00g004750.m01	Ii.00g004750.m01		Ii.00g005250.m01	Ii.00g005250.m01			GO:0004376
	Ii.00g004760.m01	Ii.00g004760.m01	Ii.00g004760.m01		Ii.00g005260.m01	Ii.00g005260.m01	Ii.00g005260.m01		GO:0004377
	Ii.00g004770.m01	Ii.00g004770.m01	Ii.00g004770.m01				Ii.00g005270.m01		GO:0004379
	Ii.00g004780.m01	Ii.00g004780.m01	Ii.00g004780.m01				Ii.00g005280.m01			GO:0004385	GO:0004385
	Ii.00g004810.m01				Ii.00g005290.m01	Ii.00g005290.m01	Ii.00g005290.m01		GO:0004386	GO:0004386	GO:0004386
	Ii.00g004820.m01		Ii.00g004820.m01		Ii.00g005300.m01	Ii.00g005300.m01	Ii.00g005300.m01		GO:0004392	GO:0004392	GO:0004392
	Ii.00g004830.m01	Ii.00g004830.m01	Ii.00g004830.m01			Ii.00g005310.m01	Ii.00g005310.m01		GO:0004396	GO:0004396	GO:0004396
	Ii.00g004840.m01	Ii.00g004840.m01	Ii.00g004840.m01		Ii.00g005320.m01	Ii.00g005320.m01	Ii.00g005320.m01			GO:0004399
	Ii.00g004850.m01	Ii.00g004850.m01	Ii.00g004850.m01		Ii.00g005330.m01	Ii.00g005330.m01	Ii.00g005330.m01				GO:0004401
	Ii.00g004860.m01	Ii.00g004860.m01	Ii.00g004860.m01		Ii.00g005340.m01		Ii.00g005340.m01		GO:0004402	GO:0004402	GO:0004402
	Ii.00g004870.m01	Ii.00g004870.m01	Ii.00g004870.m01		Ii.00g005350.m01	Ii.00g005350.m01	Ii.00g005350.m01		GO:0004407	GO:0004407
	Ii.00g004880.m01	Ii.00g004880.m01	Ii.00g004880.m01		Ii.00g005360.m01	Ii.00g005360.m01			GO:0004411	GO:0004411	GO:0004411
	Ii.00g004890.m01	Ii.00g004890.m01	Ii.00g004890.m01		Ii.00g005380.m01	Ii.00g005380.m01			GO:0004412		GO:0004412
	Ii.00g004900.m01	Ii.00g004900.m01	Ii.00g004900.m01		Ii.00g005390.m01	Ii.00g005390.m01	Ii.00g005390.m01			GO:0004413	GO:0004413
	Ii.00g004910.m01	Ii.00g004910.m01	Ii.00g004910.m01			Ii.00g005400.m01			GO:0004418	GO:0004418	GO:0004418
	Ii.00g004920.m01	Ii.00g004920.m01	Ii.00g004920.m01		Ii.00g005420.m01	Ii.00g005420.m01	Ii.00g005420.m01			GO:0004419	GO:0004419
	Ii.00g004930.m01	Ii.00g004930.m01	Ii.00g004930.m01			Ii.00g005440.m01	Ii.00g005440.m01		GO:0004420	GO:0004420	GO:0004420
	Ii.00g004940.m01	Ii.00g004940.m01	Ii.00g004940.m01		Ii.00g005450.m01	Ii.00g005450.m01	Ii.00g005450.m01		GO:0004421	GO:0004421	GO:0004421
	Ii.00g004950.m01	Ii.00g004950.m01	Ii.00g004950.m01		Ii.00g005470.m01		Ii.00g005470.m01			GO:0004422
		Ii.00g004970.m01	Ii.00g004970.m01		Ii.00g005480.m01	Ii.00g005480.m01	Ii.00g005480.m01		GO:0004424		GO:0004424
	Ii.00g004980.m01	Ii.00g004980.m01	Ii.00g004980.m01			Ii.00g005490.m01	Ii.00g005490.m01		GO:0004425
	Ii.00g004990.m01	Ii.00g004990.m01	Ii.00g004990.m01		Ii.00g005500.m01		Ii.00g005500.m01		GO:0004427	GO:0004427	GO:0004427
	Ii.00g005000.m01	Ii.00g005000.m01	Ii.00g005000.m01		Ii.00g005510.m01		Ii.00g005510.m01			GO:0004430	GO:0004430
	Ii.00g005010.m01	Ii.00g005010.m01	Ii.00g005010.m01				Ii.00g005530.m01		GO:0004435	GO:0004435	GO:0004435
	Ii.00g005030.m01	Ii.00g005030.m01	Ii.00g005030.m01				Ii.00g005540.m01				GO:0004439
	Ii.00g005040.m01	Ii.00g005040.m01	Ii.00g005040.m01		Ii.00g005550.m01	Ii.00g005550.m01	Ii.00g005550.m01		GO:0004445		GO:0004445
	Ii.00g005050.m01	Ii.00g005050.m01	Ii.00g005050.m01		Ii.00g005560.m01	Ii.00g005560.m01	Ii.00g005560.m01		GO:0004449	GO:0004449	GO:0004449
	Ii.00g005060.m01		Ii.00g005060.m01			Ii.00g005590.m01	Ii.00g005590.m01		GO:0004450	GO:0004450	GO:0004450
	Ii.00g005070.m01	Ii.00g005070.m01	Ii.00g005070.m01		Ii.00g005600.m01	Ii.00g005600.m01	Ii.00g005600.m01		GO:0004451
	Ii.00g005080.m01	Ii.00g005080.m01	Ii.00g005080.m01			Ii.00g005610.m01	Ii.00g005610.m01				GO:0004452
	Ii.00g005090.m01	Ii.00g005090.m01	Ii.00g005090.m01			Ii.00g005630.m01	Ii.00g005630.m01		GO:0004455		GO:0004455
	Ii.00g005100.m01	Ii.00g005100.m01	Ii.00g005100.m01		Ii.00g005640.m01	Ii.00g005640.m01	Ii.00g005640.m01		GO:0004459	GO:0004459	GO:0004459
	Ii.00g005110.m01	Ii.00g005110.m01	Ii.00g005110.m01		Ii.00g005650.m01	Ii.00g005650.m01	Ii.00g005650.m01		GO:0004462	GO:0004462	GO:0004462
	Ii.00g005120.m01	Ii.00g005120.m01	Ii.00g005120.m01		Ii.00g005660.m01	Ii.00g005660.m01	Ii.00g005660.m01			GO:0004467	GO:0004467
	Ii.00g005130.m01	Ii.00g005130.m01	Ii.00g005130.m01		Ii.00g005670.m01	Ii.00g005670.m01			GO:0004470	GO:0004470
	Ii.00g005140.m01	Ii.00g005140.m01	Ii.00g005140.m01			Ii.00g005690.m01	Ii.00g005690.m01		GO:0004471	GO:0004471
	Ii.00g005150.m01	Ii.00g005150.m01	Ii.00g005150.m01		Ii.00g005700.m01	Ii.00g005700.m01	Ii.00g005700.m01		GO:0004474
	Ii.00g005160.m01	Ii.00g005160.m01	Ii.00g005160.m01				Ii.00g005710.m01				GO:0004475
	Ii.00g005170.m01	Ii.00g005170.m01	Ii.00g005170.m01		Ii.00g005720.m01	Ii.00g005720.m01	Ii.00g005720.m01		GO:0004476	GO:0004476	GO:0004476
	Ii.00g005180.m01	Ii.00g005180.m01	Ii.00g005180.m01		Ii.00g005730.m01	Ii.00g005730.m01	Ii.00g005730.m01			GO:0004477	GO:0004477
	Ii.00g005190.m01	Ii.00g005190.m01	Ii.00g005190.m01		Ii.00g005740.m01		Ii.00g005740.m01		GO:0004478	GO:0004478	GO:0004478
	Ii.00g005200.m01	Ii.00g005200.m01	Ii.00g005200.m01		Ii.00g005750.m01	Ii.00g005750.m01	Ii.00g005750.m01				GO:0004479
	Ii.00g005210.m01	Ii.00g005210.m01	Ii.00g005210.m01		Ii.00g005760.m01		Ii.00g005760.m01		GO:0004484
	Ii.00g005220.m01	Ii.00g005220.m01	Ii.00g005220.m01		Ii.00g005770.m01	Ii.00g005770.m01	Ii.00g005770.m01		GO:0004488	GO:0004488	GO:0004488
	Ii.00g005230.m01	Ii.00g005230.m01	Ii.00g005230.m01		Ii.00g005780.m01	Ii.00g005780.m01	Ii.00g005780.m01		GO:0004489	GO:0004489	GO:0004489
	Ii.00g005240.m01	Ii.00g005240.m01	Ii.00g005240.m01		Ii.00g005790.m01	Ii.00g005790.m01	Ii.00g005790.m01		GO:0004491
	Ii.00g005250.m01	Ii.00g005250.m01	Ii.00g005250.m01				Ii.00g005800.m01		GO:0004496
	Ii.00g005260.m01	Ii.00g005260.m01	Ii.00g005260.m01		Ii.00g005810.m01		Ii.00g005810.m01		GO:0004497	GO:0004497	GO:0004497
	Ii.00g005270.m01		Ii.00g005270.m01		Ii.00g005820.m01	Ii.00g005820.m01	Ii.00g005820.m01		GO:0004499	GO:0004499	GO:0004499
	Ii.00g005280.m01	Ii.00g005280.m01	Ii.00g005280.m01		Ii.00g005830.m01	Ii.00g005830.m01			GO:0004506	GO:0004506	GO:0004506
	Ii.00g005290.m01	Ii.00g005290.m01	Ii.00g005290.m01		Ii.00g005840.m01				GO:0004512	GO:0004512	GO:0004512
	Ii.00g005300.m01	Ii.00g005300.m01	Ii.00g005300.m01		Ii.00g005850.m01		Ii.00g005850.m01			GO:0004514	GO:0004514
	Ii.00g005310.m01	Ii.00g005310.m01	Ii.00g005310.m01		Ii.00g005860.m01		Ii.00g005860.m01				GO:0004516
	Ii.00g005320.m01	Ii.00g005320.m01	Ii.00g005320.m01		Ii.00g005870.m01	Ii.00g005870.m01	Ii.00g005870.m01		GO:0004518	GO:0004518	GO:0004518
	Ii.00g005330.m01	Ii.00g005330.m01	Ii.00g005330.m01		Ii.00g005880.m01	Ii.00g005880.m01	Ii.00g005880.m01		GO:0004519	GO:0004519	GO:0004519
	Ii.00g005340.m01	Ii.00g005340.m01	Ii.00g005340.m01		Ii.00g005890.m01		Ii.00g005890.m01				GO:0004520
	Ii.00g005350.m01	Ii.00g005350.m01	Ii.00g005350.m01		Ii.00g005900.m01	Ii.00g005900.m01	Ii.00g005900.m01		GO:0004521	GO:0004521	GO:0004521
	Ii.00g005360.m01	Ii.00g005360.m01	Ii.00g005360.m01			Ii.00g005910.m01	Ii.00g005910.m01		GO:0004523	GO:0004523	GO:0004523
	Ii.00g005370.m01		Ii.00g005370.m01			Ii.00g005920.m01			GO:0004525
	Ii.00g005380.m01	Ii.00g005380.m01	Ii.00g005380.m01		Ii.00g005940.m01		Ii.00g005940.m01		GO:0004527	GO:0004527	GO:0004527
	Ii.00g005390.m01	Ii.00g005390.m01	Ii.00g005390.m01			Ii.00g005950.m01	Ii.00g005950.m01				GO:0004529
	Ii.00g005400.m01	Ii.00g005400.m01	Ii.00g005400.m01		Ii.00g005960.m01	Ii.00g005960.m01	Ii.00g005960.m01		GO:0004535	GO:0004535	GO:0004535
	Ii.00g005410.m01	Ii.00g005410.m01	Ii.00g005410.m01		Ii.00g005970.m01	Ii.00g005970.m01	Ii.00g005970.m01			GO:0004536	GO:0004536
	Ii.00g005420.m01	Ii.00g005420.m01	Ii.00g005420.m01		Ii.00g005980.m01	Ii.00g005980.m01	Ii.00g005980.m01		GO:0004540	GO:0004540	GO:0004540
	Ii.00g005440.m01	Ii.00g005440.m01	Ii.00g005440.m01			Ii.00g006000.m01	Ii.00g006000.m01		GO:0004550	GO:0004550	GO:0004550
	Ii.00g005450.m01	Ii.00g005450.m01	Ii.00g005450.m01				Ii.00g006010.m01		GO:0004553	GO:0004553	GO:0004553
	Ii.00g005460.m01	Ii.00g005460.m01	Ii.00g005460.m01			Ii.00g006020.m01			GO:0004555	GO:0004555	GO:0004555
	Ii.00g005470.m01	Ii.00g005470.m01	Ii.00g005470.m01		Ii.00g006030.m01				GO:0004556	GO:0004556	GO:0004556
	Ii.00g005480.m01	Ii.00g005480.m01	Ii.00g005480.m01				Ii.00g006040.m01		GO:0004559	GO:0004559	GO:0004559
	Ii.00g005490.m01	Ii.00g005490.m01	Ii.00g005490.m01		Ii.00g006050.m01		Ii.00g006050.m01		GO:0004560	GO:0004560	GO:0004560
	Ii.00g005500.m01	Ii.00g005500.m01	Ii.00g005500.m01		Ii.00g006060.m01		Ii.00g006060.m01		GO:0004563	GO:0004563
	Ii.00g005510.m01	Ii.00g005510.m01	Ii.00g005510.m01		Ii.00g006070.m01					GO:0004564	GO:0004564
	Ii.00g005530.m01	Ii.00g005530.m01	Ii.00g005530.m01			Ii.00g006090.m01	Ii.00g006090.m01		GO:0004565	GO:0004565	GO:0004565
	Ii.00g005540.m01		Ii.00g005540.m01				Ii.00g006100.m01		GO:0004568	GO:0004568	GO:0004568
	Ii.00g005550.m01	Ii.00g005550.m01	Ii.00g005550.m01		Ii.00g006110.m01				GO:0004571
	Ii.00g005560.m01	Ii.00g005560.m01	Ii.00g005560.m01		Ii.00g006120.m01	Ii.00g006120.m01	Ii.00g006120.m01		GO:0004573		GO:0004573
	Ii.00g005580.m01	Ii.00g005580.m01	Ii.00g005580.m01			Ii.00g006140.m01	Ii.00g006140.m01			GO:0004575	GO:0004575
	Ii.00g005590.m01	Ii.00g005590.m01	Ii.00g005590.m01				Ii.00g006150.m01		GO:0004576	GO:0004576
	Ii.00g005600.m01	Ii.00g005600.m01	Ii.00g005600.m01			Ii.00g006170.m01	Ii.00g006170.m01			GO:0004579
	Ii.00g005610.m01	Ii.00g005610.m01	Ii.00g005610.m01		Ii.00g006180.m01	Ii.00g006180.m01	Ii.00g006180.m01		GO:0004591		GO:0004591
	Ii.00g005620.m01				Ii.00g006190.m01	Ii.00g006190.m01	Ii.00g006190.m01			GO:0004592	GO:0004592
	Ii.00g005630.m01	Ii.00g005630.m01	Ii.00g005630.m01		Ii.00g006200.m01	Ii.00g006200.m01	Ii.00g006200.m01		GO:0004594		GO:0004594
	Ii.00g005640.m01	Ii.00g005640.m01	Ii.00g005640.m01		Ii.00g006210.m01		Ii.00g006210.m01				GO:0004595
	Ii.00g005650.m01	Ii.00g005650.m01	Ii.00g005650.m01		Ii.00g006220.m01	Ii.00g006220.m01	Ii.00g006220.m01		GO:0004596	GO:0004596	GO:0004596
	Ii.00g005660.m01	Ii.00g005660.m01	Ii.00g005660.m01		Ii.00g006230.m01	Ii.00g006230.m01	Ii.00g006230.m01		GO:0004601	GO:0004601	GO:0004601
	Ii.00g005670.m01	Ii.00g005670.m01	Ii.00g005670.m01				Ii.00g006240.m01		GO:0004602	GO:0004602	GO:0004602
	Ii.00g005680.m01	Ii.00g005680.m01	Ii.00g005680.m01		Ii.00g006250.m01	Ii.00g006250.m01	Ii.00g006250.m01			GO:0004604
	Ii.00g005690.m01	Ii.00g005690.m01	Ii.00g005690.m01		Ii.00g006260.m01	Ii.00g006260.m01	Ii.00g006260.m01		GO:0004605	GO:0004605
	Ii.00g005700.m01	Ii.00g005700.m01	Ii.00g005700.m01		Ii.00g006270.m01	Ii.00g006270.m01	Ii.00g006270.m01			GO:0004608	GO:0004608
	Ii.00g005710.m01		Ii.00g005710.m01		Ii.00g006280.m01				GO:0004609		GO:0004609
	Ii.00g005720.m01	Ii.00g005720.m01	Ii.00g005720.m01		Ii.00g006300.m01	Ii.00g006300.m01	Ii.00g006300.m01			GO:0004610
	Ii.00g005730.m01	Ii.00g005730.m01	Ii.00g005730.m01				Ii.00g006320.m01		GO:0004611	GO:0004611
	Ii.00g005740.m01	Ii.00g005740.m01	Ii.00g005740.m01		Ii.00g006330.m01				GO:0004612	GO:0004612
	Ii.00g005750.m01	Ii.00g005750.m01	Ii.00g005750.m01		Ii.00g006340.m01	Ii.00g006340.m01	Ii.00g006340.m01		GO:0004614		GO:0004614
	Ii.00g005760.m01	Ii.00g005760.m01	Ii.00g005760.m01		Ii.00g006380.m01		Ii.00g006380.m01		GO:0004616		GO:0004616
	Ii.00g005770.m01	Ii.00g005770.m01	Ii.00g005770.m01			Ii.00g006390.m01	Ii.00g006390.m01			GO:0004617	GO:0004617
	Ii.00g005780.m01	Ii.00g005780.m01	Ii.00g005780.m01			Ii.00g006400.m01	Ii.00g006400.m01		GO:0004618	GO:0004618	GO:0004618
	Ii.00g005790.m01	Ii.00g005790.m01	Ii.00g005790.m01		Ii.00g006410.m01	Ii.00g006410.m01	Ii.00g006410.m01		GO:0004619	GO:0004619	GO:0004619
			Ii.00g005800.m01		Ii.00g006430.m01	Ii.00g006430.m01				GO:0004620	GO:0004620
	Ii.00g005810.m01	Ii.00g005810.m01	Ii.00g005810.m01		Ii.00g006440.m01		Ii.00g006440.m01			GO:0004629
	Ii.00g005820.m01	Ii.00g005820.m01	Ii.00g005820.m01				Ii.00g006450.m01		GO:0004630	GO:0004630	GO:0004630
	Ii.00g005830.m01	Ii.00g005830.m01	Ii.00g005830.m01			Ii.00g006460.m01	Ii.00g006460.m01			GO:0004632
	Ii.00g005840.m01	Ii.00g005840.m01	Ii.00g005840.m01		Ii.00g006470.m01	Ii.00g006470.m01	Ii.00g006470.m01			GO:0004633
	Ii.00g005850.m01	Ii.00g005850.m01	Ii.00g005850.m01			Ii.00g006480.m01	Ii.00g006480.m01		GO:0004634	GO:0004634	GO:0004634
	Ii.00g005860.m01	Ii.00g005860.m01	Ii.00g005860.m01		Ii.00g006490.m01	Ii.00g006490.m01	Ii.00g006490.m01		GO:0004637
	Ii.00g005870.m01	Ii.00g005870.m01	Ii.00g005870.m01			Ii.00g006500.m01	Ii.00g006500.m01		GO:0004639
	Ii.00g005880.m01	Ii.00g005880.m01	Ii.00g005880.m01			Ii.00g006510.m01	Ii.00g006510.m01		GO:0004641
	Ii.00g005890.m01	Ii.00g005890.m01	Ii.00g005890.m01		Ii.00g006520.m01	Ii.00g006520.m01	Ii.00g006520.m01			GO:0004642	GO:0004642
	Ii.00g005900.m01	Ii.00g005900.m01	Ii.00g005900.m01				Ii.00g006530.m01		GO:0004643		GO:0004643
	Ii.00g005910.m01	Ii.00g005910.m01	Ii.00g005910.m01				Ii.00g006550.m01			GO:0004644	GO:0004644
	Ii.00g005920.m01	Ii.00g005920.m01	Ii.00g005920.m01		Ii.00g006560.m01	Ii.00g006560.m01	Ii.00g006560.m01		GO:0004645	GO:0004645	GO:0004645
	Ii.00g005930.m01	Ii.00g005930.m01	Ii.00g005930.m01		Ii.00g006580.m01	Ii.00g006580.m01	Ii.00g006580.m01			GO:0004647	GO:0004647
	Ii.00g005940.m01	Ii.00g005940.m01	Ii.00g005940.m01		Ii.00g006590.m01	Ii.00g006590.m01	Ii.00g006590.m01		GO:0004648		GO:0004648
	Ii.00g005950.m01	Ii.00g005950.m01	Ii.00g005950.m01			Ii.00g006600.m01	Ii.00g006600.m01		GO:0004649	GO:0004649	GO:0004649
	Ii.00g005960.m01	Ii.00g005960.m01	Ii.00g005960.m01		Ii.00g006610.m01	Ii.00g006610.m01	Ii.00g006610.m01		GO:0004650	GO:0004650	GO:0004650
	Ii.00g005970.m01	Ii.00g005970.m01	Ii.00g005970.m01		Ii.00g006620.m01	Ii.00g006620.m01	Ii.00g006620.m01		GO:0004652	GO:0004652	GO:0004652
	Ii.00g005980.m01	Ii.00g005980.m01	Ii.00g005980.m01		Ii.00g006640.m01	Ii.00g006640.m01	Ii.00g006640.m01		GO:0004654	GO:0004654
	Ii.00g006000.m01	Ii.00g006000.m01	Ii.00g006000.m01			Ii.00g006650.m01	Ii.00g006650.m01			GO:0004656
	Ii.00g006010.m01		Ii.00g006010.m01		Ii.00g006660.m01				GO:0004657	GO:0004657
		Ii.00g006020.m01	Ii.00g006020.m01		Ii.00g006670.m01	Ii.00g006670.m01				GO:0004659
	Ii.00g006030.m01	Ii.00g006030.m01	Ii.00g006030.m01		Ii.00g006680.m01	Ii.00g006680.m01				GO:0004663
			Ii.00g006040.m01		Ii.00g006700.m01				GO:0004664	GO:0004664	GO:0004664
	Ii.00g006050.m01		Ii.00g006050.m01		Ii.00g006710.m01		Ii.00g006710.m01		GO:0004665
	Ii.00g006060.m01	Ii.00g006060.m01	Ii.00g006060.m01				Ii.00g006730.m01		GO:0004671
	Ii.00g006070.m01	Ii.00g006070.m01	Ii.00g006070.m01				Ii.00g006740.m01		GO:0004672	GO:0004672	GO:0004672
	Ii.00g006080.m01	Ii.00g006080.m01	Ii.00g006080.m01		Ii.00g006750.m01		Ii.00g006750.m01			GO:0004673	GO:0004673
	Ii.00g006090.m01	Ii.00g006090.m01	Ii.00g006090.m01		Ii.00g006760.m01	Ii.00g006760.m01	Ii.00g006760.m01		GO:0004674	GO:0004674	GO:0004674
			Ii.00g006100.m01		Ii.00g006770.m01		Ii.00g006770.m01		GO:0004675	GO:0004675	GO:0004675
	Ii.00g006110.m01	Ii.00g006110.m01	Ii.00g006110.m01		Ii.00g006790.m01	Ii.00g006790.m01	Ii.00g006790.m01			GO:0004683	GO:0004683
	Ii.00g006120.m01	Ii.00g006120.m01	Ii.00g006120.m01		Ii.00g006810.m01	Ii.00g006810.m01	Ii.00g006810.m01			GO:0004693	GO:0004693
	Ii.00g006130.m01	Ii.00g006130.m01	Ii.00g006130.m01		Ii.00g006850.m01	Ii.00g006850.m01	Ii.00g006850.m01		GO:0004707	GO:0004707	GO:0004707
	Ii.00g006140.m01	Ii.00g006140.m01	Ii.00g006140.m01		Ii.00g006860.m01	Ii.00g006860.m01	Ii.00g006860.m01			GO:0004708	GO:0004708
			Ii.00g006150.m01				Ii.00g006880.m01			GO:0004709
	Ii.00g006160.m01						Ii.00g006900.m01		GO:0004712		GO:0004712
	Ii.00g006170.m01	Ii.00g006170.m01	Ii.00g006170.m01		Ii.00g006920.m01				GO:0004713	GO:0004713	GO:0004713
	Ii.00g006180.m01	Ii.00g006180.m01	Ii.00g006180.m01		Ii.00g006930.m01	Ii.00g006930.m01	Ii.00g006930.m01		GO:0004714
	Ii.00g006190.m01	Ii.00g006190.m01	Ii.00g006190.m01			Ii.00g006940.m01	Ii.00g006940.m01		GO:0004719	GO:0004719	GO:0004719
	Ii.00g006200.m01	Ii.00g006200.m01	Ii.00g006200.m01			Ii.00g006950.m01	Ii.00g006950.m01		GO:0004721	GO:0004721	GO:0004721
	Ii.00g006210.m01	Ii.00g006210.m01	Ii.00g006210.m01		Ii.00g006960.m01	Ii.00g006960.m01	Ii.00g006960.m01		GO:0004722	GO:0004722	GO:0004722
	Ii.00g006220.m01	Ii.00g006220.m01	Ii.00g006220.m01				Ii.00g006970.m01			GO:0004724
	Ii.00g006230.m01	Ii.00g006230.m01	Ii.00g006230.m01		Ii.00g006980.m01	Ii.00g006980.m01			GO:0004725	GO:0004725	GO:0004725
	Ii.00g006240.m01		Ii.00g006240.m01		Ii.00g006990.m01	Ii.00g006990.m01	Ii.00g006990.m01		GO:0004729		GO:0004729
	Ii.00g006250.m01	Ii.00g006250.m01	Ii.00g006250.m01				Ii.00g007000.m01		GO:0004730	GO:0004730
	Ii.00g006260.m01	Ii.00g006260.m01	Ii.00g006260.m01				Ii.00g007010.m01		GO:0004735	GO:0004735	GO:0004735
	Ii.00g006270.m01	Ii.00g006270.m01	Ii.00g006270.m01				Ii.00g007020.m01			GO:0004737	GO:0004737
	Ii.00g006280.m01	Ii.00g006280.m01	Ii.00g006280.m01		Ii.00g007030.m01	Ii.00g007030.m01			GO:0004739	GO:0004739	GO:0004739
	Ii.00g006290.m01	Ii.00g006290.m01	Ii.00g006290.m01		Ii.00g007040.m01	Ii.00g007040.m01	Ii.00g007040.m01				GO:0004740
	Ii.00g006300.m01	Ii.00g006300.m01	Ii.00g006300.m01		Ii.00g007050.m01	Ii.00g007050.m01	Ii.00g007050.m01		GO:0004743	GO:0004743	GO:0004743
	Ii.00g006310.m01				Ii.00g007060.m01	Ii.00g007060.m01				GO:0004747	GO:0004747
			Ii.00g006320.m01			Ii.00g007070.m01			GO:0004748	GO:0004748	GO:0004748
	Ii.00g006330.m01	Ii.00g006330.m01	Ii.00g006330.m01		Ii.00g007080.m01	Ii.00g007080.m01	Ii.00g007080.m01		GO:0004749	GO:0004749	GO:0004749
	Ii.00g006340.m01	Ii.00g006340.m01	Ii.00g006340.m01		Ii.00g007090.m01	Ii.00g007090.m01	Ii.00g007090.m01		GO:0004750	GO:0004750	GO:0004750
			Ii.00g006350.m01		Ii.00g007100.m01	Ii.00g007100.m01			GO:0004751	GO:0004751	GO:0004751
		Ii.00g006360.m01	Ii.00g006360.m01			Ii.00g007120.m01	Ii.00g007120.m01		GO:0004764
	Ii.00g006380.m01	Ii.00g006380.m01	Ii.00g006380.m01		Ii.00g007130.m01		Ii.00g007130.m01			GO:0004766	GO:0004766
	Ii.00g006390.m01	Ii.00g006390.m01	Ii.00g006390.m01		Ii.00g007140.m01		Ii.00g007140.m01			GO:0004767
	Ii.00g006400.m01	Ii.00g006400.m01	Ii.00g006400.m01		Ii.00g007150.m01	Ii.00g007150.m01	Ii.00g007150.m01			GO:0004775
	Ii.00g006410.m01	Ii.00g006410.m01	Ii.00g006410.m01		Ii.00g007160.m01	Ii.00g007160.m01	Ii.00g007160.m01		GO:0004781	GO:0004781
	Ii.00g006430.m01	Ii.00g006430.m01	Ii.00g006430.m01		Ii.00g007170.m01	Ii.00g007170.m01	Ii.00g007170.m01		GO:0004784	GO:0004784	GO:0004784
	Ii.00g006440.m01	Ii.00g006440.m01	Ii.00g006440.m01			Ii.00g007180.m01	Ii.00g007180.m01			GO:0004791	GO:0004791
	Ii.00g006450.m01		Ii.00g006450.m01			Ii.00g007190.m01	Ii.00g007190.m01		GO:0004792
	Ii.00g006460.m01	Ii.00g006460.m01	Ii.00g006460.m01		Ii.00g007200.m01	Ii.00g007200.m01	Ii.00g007200.m01			GO:0004794	GO:0004794
	Ii.00g006470.m01	Ii.00g006470.m01	Ii.00g006470.m01			Ii.00g007220.m01	Ii.00g007220.m01			GO:0004795	GO:0004795
	Ii.00g006480.m01	Ii.00g006480.m01	Ii.00g006480.m01			Ii.00g007240.m01	Ii.00g007240.m01		GO:0004797
	Ii.00g006490.m01	Ii.00g006490.m01	Ii.00g006490.m01		Ii.00g007250.m01				GO:0004801
	Ii.00g006500.m01	Ii.00g006500.m01	Ii.00g006500.m01			Ii.00g007260.m01	Ii.00g007260.m01				GO:0004802
	Ii.00g006510.m01	Ii.00g006510.m01	Ii.00g006510.m01			Ii.00g007280.m01	Ii.00g007280.m01			GO:0004803	GO:0004803
	Ii.00g006520.m01	Ii.00g006520.m01	Ii.00g006520.m01			Ii.00g007290.m01	Ii.00g007290.m01		GO:0004805	GO:0004805	GO:0004805
			Ii.00g006530.m01			Ii.00g007300.m01	Ii.00g007300.m01		GO:0004806	GO:0004806	GO:0004806
	Ii.00g006550.m01	Ii.00g006550.m01	Ii.00g006550.m01		Ii.00g007310.m01	Ii.00g007310.m01	Ii.00g007310.m01		GO:0004807
	Ii.00g006560.m01	Ii.00g006560.m01	Ii.00g006560.m01		Ii.00g007320.m01	Ii.00g007320.m01	Ii.00g007320.m01		GO:0004809	GO:0004809	GO:0004809
	Ii.00g006570.m01				Ii.00g007330.m01	Ii.00g007330.m01	Ii.00g007330.m01		GO:0004812	GO:0004812	GO:0004812
	Ii.00g006580.m01	Ii.00g006580.m01	Ii.00g006580.m01		Ii.00g007340.m01	Ii.00g007340.m01	Ii.00g007340.m01		GO:0004813	GO:0004813	GO:0004813
	Ii.00g006590.m01	Ii.00g006590.m01	Ii.00g006590.m01		Ii.00g007360.m01	Ii.00g007360.m01	Ii.00g007360.m01		GO:0004814		GO:0004814
	Ii.00g006600.m01	Ii.00g006600.m01	Ii.00g006600.m01		Ii.00g007370.m01	Ii.00g007370.m01	Ii.00g007370.m01			GO:0004816
	Ii.00g006610.m01	Ii.00g006610.m01	Ii.00g006610.m01			Ii.00g007380.m01	Ii.00g007380.m01		GO:0004820	GO:0004820	GO:0004820
	Ii.00g006620.m01	Ii.00g006620.m01	Ii.00g006620.m01		Ii.00g007410.m01	Ii.00g007410.m01	Ii.00g007410.m01		GO:0004822	GO:0004822	GO:0004822
	Ii.00g006630.m01	Ii.00g006630.m01	Ii.00g006630.m01		Ii.00g007420.m01	Ii.00g007420.m01	Ii.00g007420.m01		GO:0004823	GO:0004823	GO:0004823
	Ii.00g006640.m01	Ii.00g006640.m01	Ii.00g006640.m01			Ii.00g007430.m01	Ii.00g007430.m01		GO:0004824	GO:0004824	GO:0004824
	Ii.00g006650.m01	Ii.00g006650.m01	Ii.00g006650.m01				Ii.00g007440.m01		GO:0004825	GO:0004825
	Ii.00g006660.m01	Ii.00g006660.m01	Ii.00g006660.m01		Ii.00g007460.m01		Ii.00g007460.m01		GO:0004826	GO:0004826	GO:0004826
	Ii.00g006670.m01	Ii.00g006670.m01	Ii.00g006670.m01		Ii.00g007470.m01		Ii.00g007470.m01		GO:0004827	GO:0004827	GO:0004827
	Ii.00g006680.m01	Ii.00g006680.m01	Ii.00g006680.m01		Ii.00g007480.m01				GO:0004828	GO:0004828
	Ii.00g006700.m01	Ii.00g006700.m01	Ii.00g006700.m01		Ii.00g007490.m01				GO:0004829	GO:0004829	GO:0004829
	Ii.00g006710.m01	Ii.00g006710.m01	Ii.00g006710.m01		Ii.00g007500.m01						GO:0004830
	Ii.00g006720.m01	Ii.00g006720.m01	Ii.00g006720.m01			Ii.00g007510.m01	Ii.00g007510.m01		GO:0004831	GO:0004831	GO:0004831
	Ii.00g006730.m01	Ii.00g006730.m01	Ii.00g006730.m01		Ii.00g007520.m01				GO:0004832	GO:0004832
			Ii.00g006740.m01		Ii.00g007530.m01	Ii.00g007530.m01	Ii.00g007530.m01				GO:0004833
	Ii.00g006750.m01	Ii.00g006750.m01	Ii.00g006750.m01		Ii.00g007540.m01		Ii.00g007540.m01		GO:0004834	GO:0004834	GO:0004834
	Ii.00g006760.m01	Ii.00g006760.m01	Ii.00g006760.m01				Ii.00g007550.m01			GO:0004839	GO:0004839
	Ii.00g006770.m01	Ii.00g006770.m01	Ii.00g006770.m01		Ii.00g007560.m01	Ii.00g007560.m01	Ii.00g007560.m01		GO:0004842	GO:0004842	GO:0004842
	Ii.00g006780.m01	Ii.00g006780.m01	Ii.00g006780.m01				Ii.00g007570.m01		GO:0004843	GO:0004843	GO:0004843
	Ii.00g006790.m01	Ii.00g006790.m01	Ii.00g006790.m01			Ii.00g007580.m01	Ii.00g007580.m01				GO:0004844
	Ii.00g006810.m01	Ii.00g006810.m01	Ii.00g006810.m01			Ii.00g007590.m01	Ii.00g007590.m01				GO:0004848
	Ii.00g006830.m01	Ii.00g006830.m01	Ii.00g006830.m01			Ii.00g007600.m01	Ii.00g007600.m01				GO:0004851
	Ii.00g006850.m01	Ii.00g006850.m01	Ii.00g006850.m01			Ii.00g007610.m01	Ii.00g007610.m01		GO:0004853	GO:0004853	GO:0004853
	Ii.00g006860.m01	Ii.00g006860.m01	Ii.00g006860.m01		Ii.00g007620.m01	Ii.00g007620.m01	Ii.00g007620.m01		GO:0004857	GO:0004857	GO:0004857
	Ii.00g006880.m01		Ii.00g006880.m01			Ii.00g007630.m01	Ii.00g007630.m01		GO:0004861
	Ii.00g006900.m01	Ii.00g006900.m01	Ii.00g006900.m01				Ii.00g007640.m01		GO:0004864	GO:0004864	GO:0004864
	Ii.00g006920.m01	Ii.00g006920.m01	Ii.00g006920.m01		Ii.00g007650.m01				GO:0004866	GO:0004866	GO:0004866
	Ii.00g006930.m01	Ii.00g006930.m01	Ii.00g006930.m01		Ii.00g007670.m01	Ii.00g007670.m01	Ii.00g007670.m01		GO:0004867	GO:0004867	GO:0004867
	Ii.00g006940.m01	Ii.00g006940.m01	Ii.00g006940.m01		Ii.00g007680.m01				GO:0004869	GO:0004869	GO:0004869
	Ii.00g006950.m01	Ii.00g006950.m01	Ii.00g006950.m01				Ii.00g007690.m01		GO:0004888		GO:0004888
	Ii.00g006960.m01	Ii.00g006960.m01	Ii.00g006960.m01			Ii.00g007700.m01			GO:0004930
			Ii.00g006970.m01		Ii.00g007710.m01	Ii.00g007710.m01	Ii.00g007710.m01		GO:0004970		GO:0004970
	Ii.00g006980.m01	Ii.00g006980.m01	Ii.00g006980.m01			Ii.00g007720.m01	Ii.00g007720.m01		GO:0005047
	Ii.00g006990.m01	Ii.00g006990.m01	Ii.00g006990.m01				Ii.00g007730.m01			GO:0005048	GO:0005048
	Ii.00g007000.m01	Ii.00g007000.m01	Ii.00g007000.m01		Ii.00g007740.m01	Ii.00g007740.m01	Ii.00g007740.m01		GO:0005049		GO:0005049
	Ii.00g007010.m01	Ii.00g007010.m01	Ii.00g007010.m01		Ii.00g007750.m01	Ii.00g007750.m01	Ii.00g007750.m01			GO:0005052	GO:0005052
			Ii.00g007020.m01		Ii.00g007760.m01	Ii.00g007760.m01	Ii.00g007760.m01		GO:0005053	GO:0005053	GO:0005053
	Ii.00g007030.m01	Ii.00g007030.m01	Ii.00g007030.m01			Ii.00g007770.m01	Ii.00g007770.m01		GO:0005085	GO:0005085	GO:0005085
	Ii.00g007040.m01	Ii.00g007040.m01	Ii.00g007040.m01		Ii.00g007780.m01	Ii.00g007780.m01	Ii.00g007780.m01			GO:0005086	GO:0005086
	Ii.00g007050.m01	Ii.00g007050.m01	Ii.00g007050.m01			Ii.00g007800.m01	Ii.00g007800.m01			GO:0005089	GO:0005089
	Ii.00g007060.m01	Ii.00g007060.m01	Ii.00g007060.m01			Ii.00g007810.m01	Ii.00g007810.m01		GO:0005092
	Ii.00g007070.m01	Ii.00g007070.m01	Ii.00g007070.m01		Ii.00g007820.m01	Ii.00g007820.m01	Ii.00g007820.m01		GO:0005094	GO:0005094	GO:0005094
	Ii.00g007080.m01	Ii.00g007080.m01	Ii.00g007080.m01		Ii.00g007830.m01	Ii.00g007830.m01	Ii.00g007830.m01		GO:0005096	GO:0005096	GO:0005096
	Ii.00g007090.m01	Ii.00g007090.m01	Ii.00g007090.m01			Ii.00g007840.m01	Ii.00g007840.m01		GO:0005102	GO:0005102
	Ii.00g007100.m01	Ii.00g007100.m01	Ii.00g007100.m01		Ii.00g007850.m01	Ii.00g007850.m01	Ii.00g007850.m01				GO:0005179
	Ii.00g007110.m01						Ii.00g007860.m01		GO:0005198	GO:0005198	GO:0005198
	Ii.00g007120.m01	Ii.00g007120.m01	Ii.00g007120.m01			Ii.00g007870.m01	Ii.00g007870.m01		GO:0005199		GO:0005199
	Ii.00g007130.m01	Ii.00g007130.m01	Ii.00g007130.m01		Ii.00g007880.m01	Ii.00g007880.m01	Ii.00g007880.m01		GO:0005200	GO:0005200	GO:0005200
	Ii.00g007140.m01	Ii.00g007140.m01	Ii.00g007140.m01		Ii.00g007890.m01	Ii.00g007890.m01	Ii.00g007890.m01		GO:0005215	GO:0005215	GO:0005215
	Ii.00g007150.m01	Ii.00g007150.m01	Ii.00g007150.m01		Ii.00g007900.m01	Ii.00g007900.m01	Ii.00g007900.m01		GO:0005216	GO:0005216	GO:0005216
	Ii.00g007160.m01	Ii.00g007160.m01	Ii.00g007160.m01		Ii.00g007910.m01	Ii.00g007910.m01	Ii.00g007910.m01			GO:0005221
	Ii.00g007170.m01	Ii.00g007170.m01	Ii.00g007170.m01		Ii.00g007920.m01	Ii.00g007920.m01	Ii.00g007920.m01			GO:0005222
	Ii.00g007180.m01	Ii.00g007180.m01	Ii.00g007180.m01		Ii.00g007930.m01	Ii.00g007930.m01	Ii.00g007930.m01		GO:0005227	GO:0005227	GO:0005227
	Ii.00g007190.m01	Ii.00g007190.m01	Ii.00g007190.m01			Ii.00g007940.m01	Ii.00g007940.m01			GO:0005242
	Ii.00g007200.m01	Ii.00g007200.m01	Ii.00g007200.m01		Ii.00g007950.m01		Ii.00g007950.m01			GO:0005244
	Ii.00g007220.m01	Ii.00g007220.m01	Ii.00g007220.m01			Ii.00g007960.m01	Ii.00g007960.m01		GO:0005247	GO:0005247	GO:0005247
	Ii.00g007240.m01	Ii.00g007240.m01	Ii.00g007240.m01		Ii.00g007970.m01	Ii.00g007970.m01	Ii.00g007970.m01		GO:0005249	GO:0005249	GO:0005249
	Ii.00g007250.m01	Ii.00g007250.m01	Ii.00g007250.m01		Ii.00g007980.m01	Ii.00g007980.m01	Ii.00g007980.m01		GO:0005254
		Ii.00g007260.m01	Ii.00g007260.m01		Ii.00g007990.m01	Ii.00g007990.m01	Ii.00g007990.m01		GO:0005262	GO:0005262	GO:0005262
	Ii.00g007280.m01	Ii.00g007280.m01	Ii.00g007280.m01			Ii.00g008000.m01	Ii.00g008000.m01		GO:0005267	GO:0005267	GO:0005267
	Ii.00g007290.m01	Ii.00g007290.m01	Ii.00g007290.m01		Ii.00g008010.m01	Ii.00g008010.m01	Ii.00g008010.m01			GO:0005310	GO:0005310
	Ii.00g007300.m01	Ii.00g007300.m01	Ii.00g007300.m01			Ii.00g008030.m01	Ii.00g008030.m01			GO:0005313	GO:0005313
	Ii.00g007310.m01	Ii.00g007310.m01	Ii.00g007310.m01			Ii.00g008040.m01			GO:0005315	GO:0005315	GO:0005315
	Ii.00g007320.m01	Ii.00g007320.m01	Ii.00g007320.m01			Ii.00g008050.m01				GO:0005319	GO:0005319
	Ii.00g007330.m01	Ii.00g007330.m01	Ii.00g007330.m01		Ii.00g008060.m01	Ii.00g008060.m01	Ii.00g008060.m01			GO:0005324	GO:0005324
	Ii.00g007340.m01	Ii.00g007340.m01	Ii.00g007340.m01			Ii.00g008070.m01	Ii.00g008070.m01		GO:0005337	GO:0005337
	Ii.00g007360.m01	Ii.00g007360.m01	Ii.00g007360.m01			Ii.00g008080.m01	Ii.00g008080.m01			GO:0005338	GO:0005338
	Ii.00g007370.m01	Ii.00g007370.m01	Ii.00g007370.m01				Ii.00g008090.m01			GO:0005344	GO:0005344
	Ii.00g007380.m01	Ii.00g007380.m01	Ii.00g007380.m01			Ii.00g008100.m01	Ii.00g008100.m01		GO:0005345	GO:0005345	GO:0005345
	Ii.00g007390.m01				Ii.00g008110.m01	Ii.00g008110.m01	Ii.00g008110.m01		GO:0005347	GO:0005347	GO:0005347
	Ii.00g007400.m01	Ii.00g007400.m01	Ii.00g007400.m01			Ii.00g008120.m01	Ii.00g008120.m01			GO:0005351	GO:0005351
	Ii.00g007410.m01	Ii.00g007410.m01	Ii.00g007410.m01			Ii.00g008140.m01	Ii.00g008140.m01		GO:0005375	GO:0005375	GO:0005375
	Ii.00g007420.m01	Ii.00g007420.m01	Ii.00g007420.m01		Ii.00g008160.m01	Ii.00g008160.m01	Ii.00g008160.m01		GO:0005381	GO:0005381	GO:0005381
	Ii.00g007430.m01	Ii.00g007430.m01	Ii.00g007430.m01			Ii.00g008170.m01	Ii.00g008170.m01		GO:0005384	GO:0005384	GO:0005384
	Ii.00g007440.m01	Ii.00g007440.m01	Ii.00g007440.m01			Ii.00g008180.m01	Ii.00g008180.m01		GO:0005385	GO:0005385	GO:0005385
	Ii.00g007450.m01				Ii.00g008200.m01				GO:0005388	GO:0005388	GO:0005388
	Ii.00g007460.m01	Ii.00g007460.m01	Ii.00g007460.m01		Ii.00g008210.m01					GO:0005432	GO:0005432
	Ii.00g007470.m01	Ii.00g007470.m01	Ii.00g007470.m01				Ii.00g008220.m01				GO:0005436
	Ii.00g007480.m01	Ii.00g007480.m01	Ii.00g007480.m01		Ii.00g008230.m01	Ii.00g008230.m01	Ii.00g008230.m01				GO:0005451
	Ii.00g007490.m01	Ii.00g007490.m01	Ii.00g007490.m01		Ii.00g008240.m01	Ii.00g008240.m01	Ii.00g008240.m01		GO:0005452	GO:0005452	GO:0005452
	Ii.00g007500.m01	Ii.00g007500.m01	Ii.00g007500.m01		Ii.00g008250.m01	Ii.00g008250.m01	Ii.00g008250.m01		GO:0005457		GO:0005457
	Ii.00g007510.m01	Ii.00g007510.m01	Ii.00g007510.m01		Ii.00g008260.m01	Ii.00g008260.m01	Ii.00g008260.m01			GO:0005459	GO:0005459
	Ii.00g007520.m01	Ii.00g007520.m01	Ii.00g007520.m01			Ii.00g008270.m01	Ii.00g008270.m01				GO:0005460
	Ii.00g007530.m01	Ii.00g007530.m01	Ii.00g007530.m01			Ii.00g008280.m01	Ii.00g008280.m01		GO:0005471	GO:0005471	GO:0005471
	Ii.00g007540.m01	Ii.00g007540.m01	Ii.00g007540.m01				Ii.00g008290.m01		GO:0005484	GO:0005484	GO:0005484
	Ii.00g007550.m01	Ii.00g007550.m01	Ii.00g007550.m01		Ii.00g008300.m01	Ii.00g008300.m01	Ii.00g008300.m01			GO:0005488	GO:0005488
	Ii.00g007560.m01	Ii.00g007560.m01	Ii.00g007560.m01				Ii.00g008310.m01			GO:0005496
	Ii.00g007570.m01	Ii.00g007570.m01	Ii.00g007570.m01			Ii.00g008320.m01	Ii.00g008320.m01		GO:0005506	GO:0005506	GO:0005506
	Ii.00g007580.m01	Ii.00g007580.m01	Ii.00g007580.m01			Ii.00g008340.m01			GO:0005507	GO:0005507	GO:0005507
	Ii.00g007590.m01	Ii.00g007590.m01	Ii.00g007590.m01		Ii.00g008360.m01	Ii.00g008360.m01			GO:0005509	GO:0005509	GO:0005509
	Ii.00g007600.m01	Ii.00g007600.m01	Ii.00g007600.m01			Ii.00g008370.m01	Ii.00g008370.m01		GO:0005515	GO:0005515	GO:0005515
	Ii.00g007610.m01	Ii.00g007610.m01	Ii.00g007610.m01		Ii.00g008380.m01		Ii.00g008380.m01		GO:0005516	GO:0005516	GO:0005516
	Ii.00g007620.m01	Ii.00g007620.m01	Ii.00g007620.m01		Ii.00g008390.m01		Ii.00g008390.m01		GO:0005524	GO:0005524	GO:0005524
	Ii.00g007630.m01	Ii.00g007630.m01	Ii.00g007630.m01		Ii.00g008400.m01		Ii.00g008400.m01		GO:0005525	GO:0005525	GO:0005525
	Ii.00g007640.m01	Ii.00g007640.m01	Ii.00g007640.m01		Ii.00g008410.m01	Ii.00g008410.m01			GO:0005536	GO:0005536	GO:0005536
	Ii.00g007650.m01	Ii.00g007650.m01	Ii.00g007650.m01		Ii.00g008420.m01	Ii.00g008420.m01	Ii.00g008420.m01		GO:0005542
			Ii.00g007660.m01		Ii.00g008430.m01	Ii.00g008430.m01	Ii.00g008430.m01		GO:0005543	GO:0005543	GO:0005543
	Ii.00g007670.m01	Ii.00g007670.m01	Ii.00g007670.m01		Ii.00g008440.m01		Ii.00g008440.m01		GO:0005544	GO:0005544	GO:0005544
	Ii.00g007680.m01	Ii.00g007680.m01	Ii.00g007680.m01		Ii.00g008450.m01	Ii.00g008450.m01	Ii.00g008450.m01		GO:0005545	GO:0005545	GO:0005545
	Ii.00g007690.m01		Ii.00g007690.m01		Ii.00g008460.m01	Ii.00g008460.m01	Ii.00g008460.m01				GO:0005546
	Ii.00g007700.m01	Ii.00g007700.m01	Ii.00g007700.m01			Ii.00g008470.m01	Ii.00g008470.m01		GO:0005576	GO:0005576	GO:0005576
	Ii.00g007710.m01	Ii.00g007710.m01	Ii.00g007710.m01		Ii.00g008480.m01	Ii.00g008480.m01	Ii.00g008480.m01		GO:0005615	GO:0005615	GO:0005615
	Ii.00g007720.m01	Ii.00g007720.m01	Ii.00g007720.m01		Ii.00g008510.m01	Ii.00g008510.m01	Ii.00g008510.m01		GO:0005618	GO:0005618	GO:0005618
	Ii.00g007730.m01		Ii.00g007730.m01		Ii.00g008520.m01	Ii.00g008520.m01	Ii.00g008520.m01			GO:0005622	GO:0005622
	Ii.00g007740.m01	Ii.00g007740.m01	Ii.00g007740.m01			Ii.00g008530.m01	Ii.00g008530.m01			GO:0005623	GO:0005623
	Ii.00g007750.m01	Ii.00g007750.m01	Ii.00g007750.m01		Ii.00g008540.m01	Ii.00g008540.m01	Ii.00g008540.m01		GO:0005634	GO:0005634	GO:0005634
	Ii.00g007760.m01	Ii.00g007760.m01	Ii.00g007760.m01		Ii.00g008560.m01	Ii.00g008560.m01	Ii.00g008560.m01			GO:0005635
	Ii.00g007770.m01	Ii.00g007770.m01	Ii.00g007770.m01		Ii.00g008570.m01		Ii.00g008570.m01		GO:0005637
	Ii.00g007780.m01	Ii.00g007780.m01	Ii.00g007780.m01		Ii.00g008580.m01				GO:0005643	GO:0005643	GO:0005643
	Ii.00g007800.m01	Ii.00g007800.m01	Ii.00g007800.m01		Ii.00g008600.m01	Ii.00g008600.m01	Ii.00g008600.m01			GO:0005652	GO:0005652
	Ii.00g007810.m01	Ii.00g007810.m01	Ii.00g007810.m01		Ii.00g008620.m01	Ii.00g008620.m01	Ii.00g008620.m01			GO:0005654	GO:0005654
	Ii.00g007820.m01	Ii.00g007820.m01	Ii.00g007820.m01		Ii.00g008630.m01		Ii.00g008630.m01				GO:0005656
	Ii.00g007830.m01	Ii.00g007830.m01	Ii.00g007830.m01		Ii.00g008640.m01	Ii.00g008640.m01	Ii.00g008640.m01		GO:0005657
	Ii.00g007840.m01	Ii.00g007840.m01	Ii.00g007840.m01		Ii.00g008650.m01	Ii.00g008650.m01	Ii.00g008650.m01			GO:0005663	GO:0005663
	Ii.00g007850.m01	Ii.00g007850.m01	Ii.00g007850.m01			Ii.00g008660.m01	Ii.00g008660.m01		GO:0005664	GO:0005664
	Ii.00g007860.m01	Ii.00g007860.m01	Ii.00g007860.m01		Ii.00g008670.m01	Ii.00g008670.m01	Ii.00g008670.m01			GO:0005665	GO:0005665
	Ii.00g007870.m01	Ii.00g007870.m01	Ii.00g007870.m01		Ii.00g008680.m01	Ii.00g008680.m01	Ii.00g008680.m01		GO:0005666	GO:0005666	GO:0005666
	Ii.00g007880.m01	Ii.00g007880.m01	Ii.00g007880.m01		Ii.00g008690.m01	Ii.00g008690.m01	Ii.00g008690.m01		GO:0005667	GO:0005667	GO:0005667
	Ii.00g007890.m01	Ii.00g007890.m01	Ii.00g007890.m01		Ii.00g008700.m01	Ii.00g008700.m01	Ii.00g008700.m01		GO:0005669		GO:0005669
	Ii.00g007900.m01	Ii.00g007900.m01	Ii.00g007900.m01		Ii.00g008710.m01	Ii.00g008710.m01	Ii.00g008710.m01		GO:0005672	GO:0005672	GO:0005672
	Ii.00g007910.m01	Ii.00g007910.m01	Ii.00g007910.m01			Ii.00g008720.m01	Ii.00g008720.m01		GO:0005673	GO:0005673
	Ii.00g007920.m01	Ii.00g007920.m01	Ii.00g007920.m01			Ii.00g008750.m01	Ii.00g008750.m01		GO:0005674	GO:0005674	GO:0005674
	Ii.00g007930.m01	Ii.00g007930.m01	Ii.00g007930.m01			Ii.00g008760.m01				GO:0005675	GO:0005675
	Ii.00g007940.m01	Ii.00g007940.m01	Ii.00g007940.m01		Ii.00g008770.m01	Ii.00g008770.m01	Ii.00g008770.m01			GO:0005677
	Ii.00g007950.m01	Ii.00g007950.m01	Ii.00g007950.m01		Ii.00g008780.m01	Ii.00g008780.m01	Ii.00g008780.m01		GO:0005680	GO:0005680	GO:0005680
	Ii.00g007960.m01	Ii.00g007960.m01	Ii.00g007960.m01			Ii.00g008790.m01	Ii.00g008790.m01		GO:0005681	GO:0005681	GO:0005681
	Ii.00g007970.m01	Ii.00g007970.m01	Ii.00g007970.m01		Ii.00g008800.m01	Ii.00g008800.m01	Ii.00g008800.m01		GO:0005682	GO:0005682	GO:0005682
	Ii.00g007980.m01	Ii.00g007980.m01	Ii.00g007980.m01		Ii.00g008810.m01	Ii.00g008810.m01	Ii.00g008810.m01		GO:0005685	GO:0005685	GO:0005685
	Ii.00g007990.m01	Ii.00g007990.m01	Ii.00g007990.m01		Ii.00g008820.m01					GO:0005686	GO:0005686
	Ii.00g008000.m01	Ii.00g008000.m01	Ii.00g008000.m01		Ii.00g008830.m01	Ii.00g008830.m01	Ii.00g008830.m01			GO:0005687	GO:0005687
	Ii.00g008010.m01	Ii.00g008010.m01	Ii.00g008010.m01		Ii.00g008840.m01	Ii.00g008840.m01	Ii.00g008840.m01			GO:0005688	GO:0005688
	Ii.00g008030.m01	Ii.00g008030.m01	Ii.00g008030.m01		Ii.00g008850.m01				GO:0005689		GO:0005689
	Ii.00g008040.m01	Ii.00g008040.m01	Ii.00g008040.m01		Ii.00g008860.m01				GO:0005694	GO:0005694	GO:0005694
	Ii.00g008050.m01	Ii.00g008050.m01	Ii.00g008050.m01			Ii.00g008870.m01	Ii.00g008870.m01		GO:0005730	GO:0005730	GO:0005730
	Ii.00g008060.m01	Ii.00g008060.m01	Ii.00g008060.m01		Ii.00g008890.m01	Ii.00g008890.m01	Ii.00g008890.m01		GO:0005732	GO:0005732
	Ii.00g008070.m01	Ii.00g008070.m01	Ii.00g008070.m01				Ii.00g008900.m01				GO:0005736
	Ii.00g008080.m01	Ii.00g008080.m01	Ii.00g008080.m01		Ii.00g008910.m01	Ii.00g008910.m01	Ii.00g008910.m01		GO:0005737	GO:0005737	GO:0005737
	Ii.00g008090.m01	Ii.00g008090.m01	Ii.00g008090.m01		Ii.00g008920.m01	Ii.00g008920.m01	Ii.00g008920.m01		GO:0005739	GO:0005739	GO:0005739
	Ii.00g008100.m01	Ii.00g008100.m01	Ii.00g008100.m01		Ii.00g008930.m01	Ii.00g008930.m01			GO:0005741	GO:0005741	GO:0005741
	Ii.00g008110.m01	Ii.00g008110.m01	Ii.00g008110.m01		Ii.00g008940.m01				GO:0005742
	Ii.00g008120.m01	Ii.00g008120.m01	Ii.00g008120.m01		Ii.00g008950.m01		Ii.00g008950.m01		GO:0005743	GO:0005743	GO:0005743
	Ii.00g008130.m01	Ii.00g008130.m01	Ii.00g008130.m01			Ii.00g008960.m01	Ii.00g008960.m01		GO:0005744
	Ii.00g008140.m01	Ii.00g008140.m01	Ii.00g008140.m01		Ii.00g008970.m01	Ii.00g008970.m01	Ii.00g008970.m01		GO:0005746		GO:0005746
	Ii.00g008160.m01	Ii.00g008160.m01	Ii.00g008160.m01		Ii.00g009000.m01	Ii.00g009000.m01	Ii.00g009000.m01		GO:0005747	GO:0005747	GO:0005747
	Ii.00g008170.m01	Ii.00g008170.m01	Ii.00g008170.m01			Ii.00g009010.m01	Ii.00g009010.m01		GO:0005750	GO:0005750	GO:0005750
	Ii.00g008180.m01	Ii.00g008180.m01	Ii.00g008180.m01		Ii.00g009030.m01	Ii.00g009030.m01	Ii.00g009030.m01			GO:0005753	GO:0005753
	Ii.00g008200.m01	Ii.00g008200.m01	Ii.00g008200.m01			Ii.00g009040.m01				GO:0005754	GO:0005754
	Ii.00g008210.m01	Ii.00g008210.m01	Ii.00g008210.m01		Ii.00g009050.m01	Ii.00g009050.m01	Ii.00g009050.m01		GO:0005758	GO:0005758	GO:0005758
	Ii.00g008220.m01	Ii.00g008220.m01	Ii.00g008220.m01		Ii.00g009060.m01	Ii.00g009060.m01	Ii.00g009060.m01		GO:0005759	GO:0005759	GO:0005759
	Ii.00g008230.m01	Ii.00g008230.m01	Ii.00g008230.m01		Ii.00g009070.m01	Ii.00g009070.m01	Ii.00g009070.m01		GO:0005762		GO:0005762
	Ii.00g008240.m01	Ii.00g008240.m01	Ii.00g008240.m01		Ii.00g009080.m01	Ii.00g009080.m01	Ii.00g009080.m01			GO:0005763
	Ii.00g008250.m01	Ii.00g008250.m01	Ii.00g008250.m01		Ii.00g009090.m01	Ii.00g009090.m01	Ii.00g009090.m01			GO:0005764	GO:0005764
	Ii.00g008260.m01	Ii.00g008260.m01	Ii.00g008260.m01		Ii.00g009100.m01	Ii.00g009100.m01	Ii.00g009100.m01			GO:0005768	GO:0005768
	Ii.00g008270.m01	Ii.00g008270.m01	Ii.00g008270.m01			Ii.00g009110.m01	Ii.00g009110.m01			GO:0005769
	Ii.00g008280.m01	Ii.00g008280.m01	Ii.00g008280.m01		Ii.00g009120.m01	Ii.00g009120.m01	Ii.00g009120.m01			GO:0005770
	Ii.00g008290.m01		Ii.00g008290.m01		Ii.00g009130.m01	Ii.00g009130.m01	Ii.00g009130.m01			GO:0005771	GO:0005771
	Ii.00g008300.m01	Ii.00g008300.m01	Ii.00g008300.m01			Ii.00g009140.m01	Ii.00g009140.m01			GO:0005773	GO:0005773
	Ii.00g008310.m01	Ii.00g008310.m01	Ii.00g008310.m01		Ii.00g009150.m01					GO:0005774	GO:0005774
	Ii.00g008320.m01	Ii.00g008320.m01	Ii.00g008320.m01		Ii.00g009160.m01	Ii.00g009160.m01	Ii.00g009160.m01				GO:0005776
	Ii.00g008330.m01	Ii.00g008330.m01	Ii.00g008330.m01				Ii.00g009170.m01		GO:0005777	GO:0005777	GO:0005777
	Ii.00g008340.m01	Ii.00g008340.m01	Ii.00g008340.m01		Ii.00g009180.m01	Ii.00g009180.m01	Ii.00g009180.m01		GO:0005778	GO:0005778	GO:0005778
	Ii.00g008360.m01	Ii.00g008360.m01	Ii.00g008360.m01			Ii.00g009190.m01	Ii.00g009190.m01		GO:0005779	GO:0005779	GO:0005779
		Ii.00g008370.m01	Ii.00g008370.m01		Ii.00g009200.m01	Ii.00g009200.m01	Ii.00g009200.m01				GO:0005780
	Ii.00g008380.m01	Ii.00g008380.m01	Ii.00g008380.m01		Ii.00g009210.m01	Ii.00g009210.m01					GO:0005782
	Ii.00g008390.m01	Ii.00g008390.m01	Ii.00g008390.m01		Ii.00g009220.m01		Ii.00g009220.m01		GO:0005783	GO:0005783	GO:0005783
	Ii.00g008400.m01	Ii.00g008400.m01	Ii.00g008400.m01			Ii.00g009230.m01	Ii.00g009230.m01		GO:0005784	GO:0005784	GO:0005784
	Ii.00g008410.m01	Ii.00g008410.m01	Ii.00g008410.m01			Ii.00g009240.m01			GO:0005785
	Ii.00g008420.m01	Ii.00g008420.m01	Ii.00g008420.m01			Ii.00g009250.m01	Ii.00g009250.m01			GO:0005786	GO:0005786
	Ii.00g008430.m01	Ii.00g008430.m01	Ii.00g008430.m01		Ii.00g009260.m01				GO:0005787		GO:0005787
	Ii.00g008440.m01	Ii.00g008440.m01	Ii.00g008440.m01			Ii.00g009270.m01	Ii.00g009270.m01			GO:0005788	GO:0005788
	Ii.00g008450.m01	Ii.00g008450.m01	Ii.00g008450.m01			Ii.00g009290.m01	Ii.00g009290.m01		GO:0005789	GO:0005789	GO:0005789
	Ii.00g008460.m01	Ii.00g008460.m01	Ii.00g008460.m01				Ii.00g009300.m01			GO:0005793	GO:0005793
	Ii.00g008470.m01	Ii.00g008470.m01	Ii.00g008470.m01				Ii.00g009310.m01		GO:0005794	GO:0005794	GO:0005794
	Ii.00g008480.m01	Ii.00g008480.m01	Ii.00g008480.m01		Ii.00g009320.m01	Ii.00g009320.m01	Ii.00g009320.m01		GO:0005795
	Ii.00g008490.m01	Ii.00g008490.m01	Ii.00g008490.m01			Ii.00g009330.m01	Ii.00g009330.m01		GO:0005801	GO:0005801	GO:0005801
	Ii.00g008500.m01	Ii.00g008500.m01	Ii.00g008500.m01		Ii.00g009340.m01	Ii.00g009340.m01	Ii.00g009340.m01		GO:0005802	GO:0005802	GO:0005802
	Ii.00g008510.m01	Ii.00g008510.m01	Ii.00g008510.m01		Ii.00g009350.m01		Ii.00g009350.m01		GO:0005811	GO:0005811	GO:0005811
	Ii.00g008520.m01	Ii.00g008520.m01	Ii.00g008520.m01		Ii.00g009370.m01		Ii.00g009370.m01			GO:0005814
		Ii.00g008530.m01	Ii.00g008530.m01			Ii.00g009380.m01	Ii.00g009380.m01		GO:0005815
	Ii.00g008540.m01	Ii.00g008540.m01	Ii.00g008540.m01				Ii.00g009390.m01				GO:0005816
	Ii.00g008550.m01				Ii.00g009400.m01	Ii.00g009400.m01	Ii.00g009400.m01		GO:0005819	GO:0005819	GO:0005819
	Ii.00g008560.m01	Ii.00g008560.m01	Ii.00g008560.m01			Ii.00g009410.m01	Ii.00g009410.m01			GO:0005828	GO:0005828
	Ii.00g008570.m01	Ii.00g008570.m01	Ii.00g008570.m01		Ii.00g009420.m01	Ii.00g009420.m01	Ii.00g009420.m01		GO:0005829	GO:0005829	GO:0005829
	Ii.00g008580.m01	Ii.00g008580.m01	Ii.00g008580.m01		Ii.00g009440.m01	Ii.00g009440.m01	Ii.00g009440.m01			GO:0005832	GO:0005832
	Ii.00g008600.m01	Ii.00g008600.m01	Ii.00g008600.m01		Ii.00g009450.m01	Ii.00g009450.m01	Ii.00g009450.m01		GO:0005834	GO:0005834	GO:0005834
	Ii.00g008610.m01	Ii.00g008610.m01	Ii.00g008610.m01		Ii.00g009460.m01				GO:0005838	GO:0005838
	Ii.00g008620.m01	Ii.00g008620.m01	Ii.00g008620.m01			Ii.00g009470.m01			GO:0005839	GO:0005839	GO:0005839
	Ii.00g008630.m01	Ii.00g008630.m01	Ii.00g008630.m01		Ii.00g009480.m01				GO:0005840	GO:0005840	GO:0005840
	Ii.00g008640.m01	Ii.00g008640.m01	Ii.00g008640.m01			Ii.00g009490.m01	Ii.00g009490.m01			GO:0005844	GO:0005844
	Ii.00g008650.m01	Ii.00g008650.m01	Ii.00g008650.m01			Ii.00g009500.m01	Ii.00g009500.m01				GO:0005846
	Ii.00g008660.m01	Ii.00g008660.m01	Ii.00g008660.m01			Ii.00g009510.m01	Ii.00g009510.m01			GO:0005849
	Ii.00g008670.m01	Ii.00g008670.m01	Ii.00g008670.m01		Ii.00g009520.m01	Ii.00g009520.m01	Ii.00g009520.m01		GO:0005852	GO:0005852	GO:0005852
	Ii.00g008680.m01	Ii.00g008680.m01	Ii.00g008680.m01		Ii.00g009540.m01	Ii.00g009540.m01	Ii.00g009540.m01		GO:0005854	GO:0005854	GO:0005854
	Ii.00g008690.m01	Ii.00g008690.m01	Ii.00g008690.m01			Ii.00g009550.m01	Ii.00g009550.m01		GO:0005856	GO:0005856	GO:0005856
	Ii.00g008700.m01	Ii.00g008700.m01	Ii.00g008700.m01		Ii.00g009560.m01	Ii.00g009560.m01	Ii.00g009560.m01				GO:0005869
	Ii.00g008710.m01	Ii.00g008710.m01	Ii.00g008710.m01				Ii.00g009570.m01			GO:0005871
	Ii.00g008720.m01	Ii.00g008720.m01	Ii.00g008720.m01			Ii.00g009580.m01	Ii.00g009580.m01		GO:0005874	GO:0005874	GO:0005874
	Ii.00g008730.m01	Ii.00g008730.m01	Ii.00g008730.m01		Ii.00g009590.m01				GO:0005876	GO:0005876	GO:0005876
	Ii.00g008750.m01	Ii.00g008750.m01	Ii.00g008750.m01		Ii.00g009600.m01	Ii.00g009600.m01				GO:0005880	GO:0005880
	Ii.00g008760.m01	Ii.00g008760.m01	Ii.00g008760.m01		Ii.00g009610.m01	Ii.00g009610.m01	Ii.00g009610.m01			GO:0005884	GO:0005884
	Ii.00g008770.m01	Ii.00g008770.m01	Ii.00g008770.m01			Ii.00g009620.m01	Ii.00g009620.m01		GO:0005885	GO:0005885
	Ii.00g008780.m01	Ii.00g008780.m01	Ii.00g008780.m01				Ii.00g009630.m01		GO:0005886	GO:0005886	GO:0005886
	Ii.00g008790.m01	Ii.00g008790.m01	Ii.00g008790.m01			Ii.00g009640.m01	Ii.00g009640.m01		GO:0005887	GO:0005887	GO:0005887
	Ii.00g008800.m01	Ii.00g008800.m01	Ii.00g008800.m01			Ii.00g009650.m01	Ii.00g009650.m01			GO:0005901	GO:0005901
	Ii.00g008810.m01	Ii.00g008810.m01	Ii.00g008810.m01			Ii.00g009660.m01	Ii.00g009660.m01			GO:0005905	GO:0005905
	Ii.00g008820.m01	Ii.00g008820.m01	Ii.00g008820.m01			Ii.00g009700.m01				GO:0005938	GO:0005938
	Ii.00g008830.m01	Ii.00g008830.m01	Ii.00g008830.m01		Ii.00g009710.m01	Ii.00g009710.m01	Ii.00g009710.m01			GO:0005948	GO:0005948
	Ii.00g008840.m01	Ii.00g008840.m01	Ii.00g008840.m01			Ii.00g009730.m01	Ii.00g009730.m01			GO:0005951	GO:0005951
	Ii.00g008850.m01	Ii.00g008850.m01	Ii.00g008850.m01		Ii.00g009740.m01	Ii.00g009740.m01	Ii.00g009740.m01		GO:0005956
	Ii.00g008860.m01	Ii.00g008860.m01	Ii.00g008860.m01		Ii.00g009750.m01	Ii.00g009750.m01	Ii.00g009750.m01		GO:0005960		GO:0005960
	Ii.00g008870.m01	Ii.00g008870.m01	Ii.00g008870.m01		Ii.00g009760.m01	Ii.00g009760.m01	Ii.00g009760.m01		GO:0005968	GO:0005968
	Ii.00g008890.m01	Ii.00g008890.m01	Ii.00g008890.m01		Ii.00g009770.m01	Ii.00g009770.m01	Ii.00g009770.m01				GO:0005971
	Ii.00g008900.m01		Ii.00g008900.m01		Ii.00g009780.m01	Ii.00g009780.m01	Ii.00g009780.m01		GO:0005975	GO:0005975	GO:0005975
	Ii.00g008910.m01	Ii.00g008910.m01	Ii.00g008910.m01		Ii.00g009800.m01	Ii.00g009800.m01	Ii.00g009800.m01				GO:0005977
	Ii.00g008920.m01	Ii.00g008920.m01	Ii.00g008920.m01		Ii.00g009820.m01	Ii.00g009820.m01	Ii.00g009820.m01		GO:0005978	GO:0005978	GO:0005978
	Ii.00g008930.m01	Ii.00g008930.m01	Ii.00g008930.m01		Ii.00g009830.m01	Ii.00g009830.m01	Ii.00g009830.m01		GO:0005982		GO:0005982
	Ii.00g008940.m01	Ii.00g008940.m01	Ii.00g008940.m01		Ii.00g009840.m01	Ii.00g009840.m01	Ii.00g009840.m01			GO:0005983	GO:0005983
	Ii.00g008950.m01	Ii.00g008950.m01	Ii.00g008950.m01		Ii.00g009850.m01				GO:0005985	GO:0005985	GO:0005985
	Ii.00g008960.m01	Ii.00g008960.m01	Ii.00g008960.m01		Ii.00g009860.m01	Ii.00g009860.m01	Ii.00g009860.m01		GO:0005986	GO:0005986	GO:0005986
	Ii.00g008970.m01	Ii.00g008970.m01	Ii.00g008970.m01				Ii.00g009870.m01			GO:0005987	GO:0005987
		Ii.00g008980.m01	Ii.00g008980.m01			Ii.00g009880.m01	Ii.00g009880.m01		GO:0005991	GO:0005991	GO:0005991
	Ii.00g008990.m01					Ii.00g009890.m01	Ii.00g009890.m01		GO:0005992	GO:0005992	GO:0005992
	Ii.00g009000.m01	Ii.00g009000.m01	Ii.00g009000.m01			Ii.00g009900.m01	Ii.00g009900.m01			GO:0006000	GO:0006000
	Ii.00g009010.m01	Ii.00g009010.m01	Ii.00g009010.m01		Ii.00g009910.m01	Ii.00g009910.m01	Ii.00g009910.m01		GO:0006002	GO:0006002	GO:0006002
	Ii.00g009020.m01	Ii.00g009020.m01	Ii.00g009020.m01				Ii.00g009920.m01			GO:0006003	GO:0006003
	Ii.00g009030.m01	Ii.00g009030.m01	Ii.00g009030.m01				Ii.00g009930.m01			GO:0006004	GO:0006004
	Ii.00g009040.m01	Ii.00g009040.m01	Ii.00g009040.m01		Ii.00g009940.m01	Ii.00g009940.m01			GO:0006006	GO:0006006	GO:0006006
	Ii.00g009050.m01	Ii.00g009050.m01	Ii.00g009050.m01			Ii.00g009950.m01	Ii.00g009950.m01		GO:0006007	GO:0006007	GO:0006007
	Ii.00g009060.m01	Ii.00g009060.m01	Ii.00g009060.m01		Ii.00g009960.m01	Ii.00g009960.m01	Ii.00g009960.m01		GO:0006011	GO:0006011	GO:0006011
	Ii.00g009070.m01	Ii.00g009070.m01	Ii.00g009070.m01				Ii.00g009970.m01		GO:0006012	GO:0006012	GO:0006012
	Ii.00g009080.m01	Ii.00g009080.m01	Ii.00g009080.m01		Ii.00g009980.m01		Ii.00g009980.m01		GO:0006013	GO:0006013	GO:0006013
	Ii.00g009090.m01	Ii.00g009090.m01	Ii.00g009090.m01		Ii.00g010010.m01		Ii.00g010010.m01			GO:0006014	GO:0006014
	Ii.00g009100.m01	Ii.00g009100.m01	Ii.00g009100.m01		Ii.00g010020.m01	Ii.00g010020.m01	Ii.00g010020.m01				GO:0006015
	Ii.00g009110.m01	Ii.00g009110.m01	Ii.00g009110.m01			Ii.00g010030.m01	Ii.00g010030.m01		GO:0006021	GO:0006021	GO:0006021
	Ii.00g009120.m01	Ii.00g009120.m01	Ii.00g009120.m01		Ii.00g010050.m01					GO:0006024
	Ii.00g009130.m01	Ii.00g009130.m01	Ii.00g009130.m01			Ii.00g010060.m01	Ii.00g010060.m01		GO:0006032	GO:0006032	GO:0006032
	Ii.00g009140.m01	Ii.00g009140.m01	Ii.00g009140.m01			Ii.00g010080.m01	Ii.00g010080.m01			GO:0006044	GO:0006044
	Ii.00g009150.m01	Ii.00g009150.m01	Ii.00g009150.m01		Ii.00g010090.m01	Ii.00g010090.m01	Ii.00g010090.m01			GO:0006047
	Ii.00g009160.m01	Ii.00g009160.m01	Ii.00g009160.m01				Ii.00g010100.m01		GO:0006048	GO:0006048
	Ii.00g009170.m01	Ii.00g009170.m01	Ii.00g009170.m01		Ii.00g010110.m01					GO:0006065	GO:0006065
	Ii.00g009180.m01	Ii.00g009180.m01	Ii.00g009180.m01		Ii.00g010120.m01	Ii.00g010120.m01			GO:0006071	GO:0006071	GO:0006071
	Ii.00g009190.m01	Ii.00g009190.m01	Ii.00g009190.m01		Ii.00g010140.m01	Ii.00g010140.m01	Ii.00g010140.m01		GO:0006072	GO:0006072	GO:0006072
	Ii.00g009200.m01	Ii.00g009200.m01	Ii.00g009200.m01		Ii.00g010150.m01	Ii.00g010150.m01	Ii.00g010150.m01		GO:0006073	GO:0006073	GO:0006073
	Ii.00g009210.m01	Ii.00g009210.m01	Ii.00g009210.m01				Ii.00g010160.m01		GO:0006075	GO:0006075	GO:0006075
	Ii.00g009220.m01	Ii.00g009220.m01	Ii.00g009220.m01			Ii.00g010170.m01			GO:0006081	GO:0006081	GO:0006081
	Ii.00g009230.m01	Ii.00g009230.m01	Ii.00g009230.m01			Ii.00g010180.m01	Ii.00g010180.m01		GO:0006084	GO:0006084	GO:0006084
	Ii.00g009240.m01	Ii.00g009240.m01	Ii.00g009240.m01		Ii.00g010190.m01	Ii.00g010190.m01	Ii.00g010190.m01				GO:0006085
	Ii.00g009250.m01	Ii.00g009250.m01	Ii.00g009250.m01			Ii.00g010200.m01	Ii.00g010200.m01		GO:0006086	GO:0006086	GO:0006086
	Ii.00g009260.m01	Ii.00g009260.m01	Ii.00g009260.m01		Ii.00g010230.m01	Ii.00g010230.m01	Ii.00g010230.m01		GO:0006090	GO:0006090	GO:0006090
		Ii.00g009270.m01	Ii.00g009270.m01			Ii.00g010250.m01			GO:0006094	GO:0006094	GO:0006094
	Ii.00g009280.m01						Ii.00g010260.m01		GO:0006096	GO:0006096	GO:0006096
	Ii.00g009290.m01	Ii.00g009290.m01	Ii.00g009290.m01			Ii.00g010270.m01	Ii.00g010270.m01		GO:0006097		GO:0006097
	Ii.00g009300.m01		Ii.00g009300.m01			Ii.00g010280.m01	Ii.00g010280.m01		GO:0006098	GO:0006098	GO:0006098
	Ii.00g009310.m01		Ii.00g009310.m01			Ii.00g010290.m01	Ii.00g010290.m01		GO:0006099	GO:0006099	GO:0006099
	Ii.00g009320.m01	Ii.00g009320.m01	Ii.00g009320.m01		Ii.00g010300.m01	Ii.00g010300.m01	Ii.00g010300.m01		GO:0006102	GO:0006102	GO:0006102
	Ii.00g009330.m01	Ii.00g009330.m01	Ii.00g009330.m01		Ii.00g010310.m01	Ii.00g010310.m01	Ii.00g010310.m01		GO:0006106		GO:0006106
	Ii.00g009340.m01	Ii.00g009340.m01	Ii.00g009340.m01		Ii.00g010320.m01	Ii.00g010320.m01	Ii.00g010320.m01			GO:0006107
	Ii.00g009350.m01	Ii.00g009350.m01	Ii.00g009350.m01		Ii.00g010330.m01	Ii.00g010330.m01	Ii.00g010330.m01		GO:0006108	GO:0006108	GO:0006108
			Ii.00g009360.m01		Ii.00g010340.m01	Ii.00g010340.m01	Ii.00g010340.m01		GO:0006116	GO:0006116	GO:0006116
	Ii.00g009370.m01	Ii.00g009370.m01	Ii.00g009370.m01			Ii.00g010350.m01					GO:0006119
	Ii.00g009380.m01	Ii.00g009380.m01	Ii.00g009380.m01		Ii.00g010360.m01				GO:0006120	GO:0006120	GO:0006120
	Ii.00g009390.m01	Ii.00g009390.m01	Ii.00g009390.m01		Ii.00g010370.m01	Ii.00g010370.m01	Ii.00g010370.m01		GO:0006122	GO:0006122	GO:0006122
	Ii.00g009400.m01	Ii.00g009400.m01	Ii.00g009400.m01		Ii.00g010380.m01	Ii.00g010380.m01	Ii.00g010380.m01		GO:0006139	GO:0006139	GO:0006139
	Ii.00g009410.m01	Ii.00g009410.m01	Ii.00g009410.m01			Ii.00g010390.m01				GO:0006163	GO:0006163
	Ii.00g009420.m01	Ii.00g009420.m01	Ii.00g009420.m01		Ii.00g010400.m01	Ii.00g010400.m01			GO:0006164	GO:0006164	GO:0006164
	Ii.00g009440.m01	Ii.00g009440.m01	Ii.00g009440.m01		Ii.00g010410.m01	Ii.00g010410.m01	Ii.00g010410.m01		GO:0006165	GO:0006165	GO:0006165
	Ii.00g009450.m01	Ii.00g009450.m01	Ii.00g009450.m01		Ii.00g010430.m01	Ii.00g010430.m01	Ii.00g010430.m01			GO:0006166	GO:0006166
	Ii.00g009460.m01	Ii.00g009460.m01	Ii.00g009460.m01			Ii.00g010440.m01	Ii.00g010440.m01			GO:0006168	GO:0006168
	Ii.00g009470.m01	Ii.00g009470.m01	Ii.00g009470.m01		Ii.00g010450.m01	Ii.00g010450.m01	Ii.00g010450.m01		GO:0006177	GO:0006177
	Ii.00g009480.m01	Ii.00g009480.m01	Ii.00g009480.m01		Ii.00g010460.m01	Ii.00g010460.m01	Ii.00g010460.m01		GO:0006183	GO:0006183	GO:0006183
	Ii.00g009490.m01	Ii.00g009490.m01	Ii.00g009490.m01			Ii.00g010470.m01	Ii.00g010470.m01		GO:0006188
	Ii.00g009500.m01	Ii.00g009500.m01	Ii.00g009500.m01		Ii.00g010480.m01		Ii.00g010480.m01		GO:0006189	GO:0006189	GO:0006189
	Ii.00g009510.m01	Ii.00g009510.m01	Ii.00g009510.m01		Ii.00g010490.m01	Ii.00g010490.m01	Ii.00g010490.m01			GO:0006207	GO:0006207
	Ii.00g009520.m01	Ii.00g009520.m01	Ii.00g009520.m01		Ii.00g010500.m01	Ii.00g010500.m01	Ii.00g010500.m01		GO:0006210
	Ii.00g009530.m01				Ii.00g010510.m01	Ii.00g010510.m01	Ii.00g010510.m01		GO:0006212
	Ii.00g009540.m01	Ii.00g009540.m01	Ii.00g009540.m01		Ii.00g010520.m01	Ii.00g010520.m01	Ii.00g010520.m01			GO:0006220	GO:0006220
	Ii.00g009550.m01	Ii.00g009550.m01	Ii.00g009550.m01				Ii.00g010530.m01		GO:0006221		GO:0006221
	Ii.00g009560.m01	Ii.00g009560.m01	Ii.00g009560.m01			Ii.00g010550.m01	Ii.00g010550.m01		GO:0006226	GO:0006226	GO:0006226
	Ii.00g009570.m01	Ii.00g009570.m01	Ii.00g009570.m01		Ii.00g010560.m01	Ii.00g010560.m01	Ii.00g010560.m01		GO:0006228	GO:0006228	GO:0006228
	Ii.00g009580.m01	Ii.00g009580.m01	Ii.00g009580.m01			Ii.00g010580.m01	Ii.00g010580.m01		GO:0006241	GO:0006241	GO:0006241
	Ii.00g009590.m01	Ii.00g009590.m01	Ii.00g009590.m01		Ii.00g010590.m01	Ii.00g010590.m01	Ii.00g010590.m01			GO:0006253	GO:0006253
	Ii.00g009600.m01	Ii.00g009600.m01	Ii.00g009600.m01				Ii.00g010600.m01		GO:0006259	GO:0006259	GO:0006259
	Ii.00g009610.m01	Ii.00g009610.m01	Ii.00g009610.m01			Ii.00g010610.m01	Ii.00g010610.m01		GO:0006260	GO:0006260	GO:0006260
	Ii.00g009620.m01	Ii.00g009620.m01	Ii.00g009620.m01		Ii.00g010630.m01		Ii.00g010630.m01		GO:0006261	GO:0006261	GO:0006261
	Ii.00g009630.m01		Ii.00g009630.m01		Ii.00g010640.m01		Ii.00g010640.m01			GO:0006264
	Ii.00g009640.m01	Ii.00g009640.m01	Ii.00g009640.m01		Ii.00g010650.m01	Ii.00g010650.m01	Ii.00g010650.m01		GO:0006265	GO:0006265	GO:0006265
	Ii.00g009650.m01	Ii.00g009650.m01	Ii.00g009650.m01				Ii.00g010660.m01			GO:0006266
	Ii.00g009660.m01	Ii.00g009660.m01	Ii.00g009660.m01				Ii.00g010670.m01			GO:0006267
	Ii.00g009690.m01	Ii.00g009690.m01	Ii.00g009690.m01		Ii.00g010690.m01	Ii.00g010690.m01	Ii.00g010690.m01			GO:0006268	GO:0006268
	Ii.00g009700.m01	Ii.00g009700.m01	Ii.00g009700.m01		Ii.00g010700.m01	Ii.00g010700.m01	Ii.00g010700.m01			GO:0006269	GO:0006269
	Ii.00g009710.m01	Ii.00g009710.m01	Ii.00g009710.m01			Ii.00g010710.m01	Ii.00g010710.m01		GO:0006270	GO:0006270	GO:0006270
	Ii.00g009730.m01	Ii.00g009730.m01	Ii.00g009730.m01			Ii.00g010720.m01	Ii.00g010720.m01			GO:0006271
	Ii.00g009740.m01	Ii.00g009740.m01	Ii.00g009740.m01		Ii.00g010730.m01					GO:0006272	GO:0006272
	Ii.00g009750.m01	Ii.00g009750.m01	Ii.00g009750.m01				Ii.00g010740.m01		GO:0006275	GO:0006275	GO:0006275
	Ii.00g009760.m01	Ii.00g009760.m01	Ii.00g009760.m01		Ii.00g010750.m01	Ii.00g010750.m01			GO:0006281	GO:0006281	GO:0006281
	Ii.00g009770.m01	Ii.00g009770.m01	Ii.00g009770.m01		Ii.00g010760.m01					GO:0006282
	Ii.00g009780.m01	Ii.00g009780.m01	Ii.00g009780.m01		Ii.00g010770.m01				GO:0006284	GO:0006284	GO:0006284
	Ii.00g009790.m01				Ii.00g010780.m01					GO:0006285	GO:0006285
	Ii.00g009800.m01	Ii.00g009800.m01	Ii.00g009800.m01		Ii.00g010790.m01					GO:0006287	GO:0006287
	Ii.00g009820.m01	Ii.00g009820.m01	Ii.00g009820.m01		Ii.00g010800.m01	Ii.00g010800.m01	Ii.00g010800.m01		GO:0006289	GO:0006289	GO:0006289
	Ii.00g009830.m01	Ii.00g009830.m01	Ii.00g009830.m01		Ii.00g010810.m01	Ii.00g010810.m01	Ii.00g010810.m01			GO:0006297	GO:0006297
	Ii.00g009840.m01	Ii.00g009840.m01	Ii.00g009840.m01			Ii.00g010820.m01	Ii.00g010820.m01		GO:0006298	GO:0006298	GO:0006298
	Ii.00g009850.m01	Ii.00g009850.m01	Ii.00g009850.m01		Ii.00g010830.m01	Ii.00g010830.m01	Ii.00g010830.m01		GO:0006302	GO:0006302	GO:0006302
	Ii.00g009860.m01	Ii.00g009860.m01	Ii.00g009860.m01		Ii.00g010840.m01	Ii.00g010840.m01	Ii.00g010840.m01		GO:0006303	GO:0006303	GO:0006303
	Ii.00g009870.m01		Ii.00g009870.m01			Ii.00g010850.m01	Ii.00g010850.m01			GO:0006304
	Ii.00g009880.m01	Ii.00g009880.m01	Ii.00g009880.m01			Ii.00g010860.m01	Ii.00g010860.m01		GO:0006306
	Ii.00g009890.m01	Ii.00g009890.m01	Ii.00g009890.m01		Ii.00g010870.m01					GO:0006307	GO:0006307
	Ii.00g009900.m01	Ii.00g009900.m01	Ii.00g009900.m01		Ii.00g010880.m01	Ii.00g010880.m01	Ii.00g010880.m01		GO:0006308	GO:0006308	GO:0006308
	Ii.00g009910.m01	Ii.00g009910.m01	Ii.00g009910.m01		Ii.00g010900.m01	Ii.00g010900.m01	Ii.00g010900.m01		GO:0006310	GO:0006310	GO:0006310
	Ii.00g009920.m01	Ii.00g009920.m01	Ii.00g009920.m01		Ii.00g010910.m01	Ii.00g010910.m01	Ii.00g010910.m01			GO:0006312	GO:0006312
	Ii.00g009930.m01	Ii.00g009930.m01	Ii.00g009930.m01			Ii.00g010920.m01	Ii.00g010920.m01			GO:0006313	GO:0006313
	Ii.00g009940.m01	Ii.00g009940.m01	Ii.00g009940.m01		Ii.00g010930.m01		Ii.00g010930.m01		GO:0006325	GO:0006325	GO:0006325
	Ii.00g009950.m01	Ii.00g009950.m01	Ii.00g009950.m01		Ii.00g010940.m01	Ii.00g010940.m01	Ii.00g010940.m01		GO:0006333	GO:0006333
	Ii.00g009960.m01	Ii.00g009960.m01	Ii.00g009960.m01				Ii.00g010950.m01		GO:0006334	GO:0006334	GO:0006334
	Ii.00g009970.m01	Ii.00g009970.m01	Ii.00g009970.m01		Ii.00g010960.m01	Ii.00g010960.m01	Ii.00g010960.m01			GO:0006335
	Ii.00g009980.m01	Ii.00g009980.m01	Ii.00g009980.m01		Ii.00g010970.m01		Ii.00g010970.m01			GO:0006336
	Ii.00g009990.m01					Ii.00g010980.m01	Ii.00g010980.m01		GO:0006338	GO:0006338	GO:0006338
	Ii.00g010000.m01					Ii.00g010990.m01	Ii.00g010990.m01			GO:0006342	GO:0006342
	Ii.00g010010.m01		Ii.00g010010.m01				Ii.00g011000.m01			GO:0006349
	Ii.00g010020.m01	Ii.00g010020.m01	Ii.00g010020.m01		Ii.00g011010.m01	Ii.00g011010.m01	Ii.00g011010.m01		GO:0006351	GO:0006351	GO:0006351
	Ii.00g010030.m01	Ii.00g010030.m01	Ii.00g010030.m01			Ii.00g011020.m01	Ii.00g011020.m01		GO:0006352	GO:0006352	GO:0006352
	Ii.00g010040.m01		Ii.00g010040.m01		Ii.00g011030.m01	Ii.00g011030.m01			GO:0006353	GO:0006353	GO:0006353
	Ii.00g010050.m01	Ii.00g010050.m01	Ii.00g010050.m01			Ii.00g011040.m01	Ii.00g011040.m01		GO:0006355	GO:0006355	GO:0006355
	Ii.00g010060.m01	Ii.00g010060.m01	Ii.00g010060.m01		Ii.00g011050.m01				GO:0006357	GO:0006357	GO:0006357
	Ii.00g010070.m01	Ii.00g010070.m01	Ii.00g010070.m01		Ii.00g011080.m01	Ii.00g011080.m01			GO:0006360	GO:0006360
	Ii.00g010080.m01	Ii.00g010080.m01	Ii.00g010080.m01			Ii.00g011090.m01	Ii.00g011090.m01				GO:0006361
	Ii.00g010090.m01	Ii.00g010090.m01	Ii.00g010090.m01				Ii.00g011100.m01		GO:0006364	GO:0006364	GO:0006364
		Ii.00g010100.m01	Ii.00g010100.m01			Ii.00g011110.m01	Ii.00g011110.m01		GO:0006366	GO:0006366	GO:0006366
	Ii.00g010110.m01	Ii.00g010110.m01	Ii.00g010110.m01				Ii.00g011120.m01		GO:0006367	GO:0006367	GO:0006367
	Ii.00g010120.m01	Ii.00g010120.m01	Ii.00g010120.m01			Ii.00g011130.m01	Ii.00g011130.m01		GO:0006368	GO:0006368	GO:0006368
	Ii.00g010140.m01	Ii.00g010140.m01	Ii.00g010140.m01			Ii.00g011140.m01	Ii.00g011140.m01		GO:0006369	GO:0006369
	Ii.00g010150.m01	Ii.00g010150.m01	Ii.00g010150.m01				Ii.00g011150.m01		GO:0006370
	Ii.00g010160.m01	Ii.00g010160.m01	Ii.00g010160.m01		Ii.00g011160.m01	Ii.00g011160.m01	Ii.00g011160.m01		GO:0006376
	Ii.00g010170.m01	Ii.00g010170.m01	Ii.00g010170.m01		Ii.00g011170.m01	Ii.00g011170.m01	Ii.00g011170.m01		GO:0006378	GO:0006378
	Ii.00g010180.m01	Ii.00g010180.m01	Ii.00g010180.m01		Ii.00g011180.m01	Ii.00g011180.m01	Ii.00g011180.m01		GO:0006379	GO:0006379
	Ii.00g010190.m01	Ii.00g010190.m01	Ii.00g010190.m01		Ii.00g011190.m01	Ii.00g011190.m01	Ii.00g011190.m01				GO:0006382
	Ii.00g010200.m01	Ii.00g010200.m01	Ii.00g010200.m01		Ii.00g011200.m01	Ii.00g011200.m01			GO:0006383	GO:0006383	GO:0006383
	Ii.00g010220.m01				Ii.00g011210.m01	Ii.00g011210.m01	Ii.00g011210.m01		GO:0006384
	Ii.00g010230.m01	Ii.00g010230.m01	Ii.00g010230.m01			Ii.00g011220.m01	Ii.00g011220.m01		GO:0006388
	Ii.00g010240.m01					Ii.00g011230.m01	Ii.00g011230.m01		GO:0006396	GO:0006396	GO:0006396
	Ii.00g010250.m01	Ii.00g010250.m01	Ii.00g010250.m01		Ii.00g011240.m01	Ii.00g011240.m01			GO:0006397	GO:0006397	GO:0006397
			Ii.00g010260.m01		Ii.00g011250.m01	Ii.00g011250.m01	Ii.00g011250.m01		GO:0006400		GO:0006400
	Ii.00g010270.m01	Ii.00g010270.m01	Ii.00g010270.m01			Ii.00g011260.m01			GO:0006401	GO:0006401	GO:0006401
	Ii.00g010280.m01	Ii.00g010280.m01	Ii.00g010280.m01			Ii.00g011280.m01	Ii.00g011280.m01		GO:0006402	GO:0006402	GO:0006402
	Ii.00g010290.m01	Ii.00g010290.m01	Ii.00g010290.m01			Ii.00g011290.m01	Ii.00g011290.m01		GO:0006405	GO:0006405
	Ii.00g010300.m01	Ii.00g010300.m01	Ii.00g010300.m01			Ii.00g011300.m01	Ii.00g011300.m01		GO:0006406		GO:0006406
	Ii.00g010310.m01	Ii.00g010310.m01	Ii.00g010310.m01		Ii.00g011310.m01	Ii.00g011310.m01	Ii.00g011310.m01		GO:0006408
	Ii.00g010320.m01	Ii.00g010320.m01	Ii.00g010320.m01		Ii.00g011320.m01	Ii.00g011320.m01	Ii.00g011320.m01		GO:0006409
	Ii.00g010330.m01	Ii.00g010330.m01	Ii.00g010330.m01			Ii.00g011330.m01	Ii.00g011330.m01		GO:0006412	GO:0006412	GO:0006412
	Ii.00g010340.m01	Ii.00g010340.m01	Ii.00g010340.m01			Ii.00g011340.m01	Ii.00g011340.m01		GO:0006413	GO:0006413	GO:0006413
	Ii.00g010350.m01	Ii.00g010350.m01	Ii.00g010350.m01			Ii.00g011350.m01	Ii.00g011350.m01		GO:0006414	GO:0006414	GO:0006414
	Ii.00g010360.m01	Ii.00g010360.m01	Ii.00g010360.m01			Ii.00g011360.m01	Ii.00g011360.m01		GO:0006415	GO:0006415	GO:0006415
	Ii.00g010370.m01	Ii.00g010370.m01	Ii.00g010370.m01			Ii.00g011370.m01	Ii.00g011370.m01		GO:0006417	GO:0006417	GO:0006417
	Ii.00g010380.m01	Ii.00g010380.m01	Ii.00g010380.m01			Ii.00g011380.m01	Ii.00g011380.m01		GO:0006418	GO:0006418	GO:0006418
	Ii.00g010390.m01	Ii.00g010390.m01	Ii.00g010390.m01			Ii.00g011390.m01	Ii.00g011390.m01		GO:0006419	GO:0006419	GO:0006419
	Ii.00g010400.m01	Ii.00g010400.m01	Ii.00g010400.m01		Ii.00g011410.m01	Ii.00g011410.m01	Ii.00g011410.m01		GO:0006420		GO:0006420
	Ii.00g010410.m01	Ii.00g010410.m01	Ii.00g010410.m01		Ii.00g011420.m01	Ii.00g011420.m01				GO:0006421
			Ii.00g010420.m01		Ii.00g011430.m01	Ii.00g011430.m01	Ii.00g011430.m01		GO:0006426	GO:0006426	GO:0006426
	Ii.00g010430.m01	Ii.00g010430.m01	Ii.00g010430.m01		Ii.00g011440.m01	Ii.00g011440.m01	Ii.00g011440.m01			GO:0006428	GO:0006428
	Ii.00g010440.m01	Ii.00g010440.m01	Ii.00g010440.m01			Ii.00g011450.m01			GO:0006429	GO:0006429	GO:0006429
	Ii.00g010450.m01	Ii.00g010450.m01	Ii.00g010450.m01		Ii.00g011480.m01				GO:0006430	GO:0006430	GO:0006430
	Ii.00g010460.m01	Ii.00g010460.m01	Ii.00g010460.m01		Ii.00g011490.m01	Ii.00g011490.m01			GO:0006431	GO:0006431
	Ii.00g010470.m01	Ii.00g010470.m01	Ii.00g010470.m01		Ii.00g011500.m01	Ii.00g011500.m01	Ii.00g011500.m01		GO:0006432	GO:0006432	GO:0006432
	Ii.00g010480.m01	Ii.00g010480.m01	Ii.00g010480.m01				Ii.00g011510.m01		GO:0006433	GO:0006433	GO:0006433
	Ii.00g010490.m01	Ii.00g010490.m01	Ii.00g010490.m01			Ii.00g011520.m01	Ii.00g011520.m01		GO:0006434	GO:0006434
	Ii.00g010500.m01	Ii.00g010500.m01	Ii.00g010500.m01				Ii.00g011530.m01		GO:0006435	GO:0006435	GO:0006435
	Ii.00g010510.m01	Ii.00g010510.m01	Ii.00g010510.m01			Ii.00g011540.m01	Ii.00g011540.m01				GO:0006436
	Ii.00g010520.m01	Ii.00g010520.m01	Ii.00g010520.m01		Ii.00g011550.m01				GO:0006437	GO:0006437	GO:0006437
	Ii.00g010530.m01		Ii.00g010530.m01		Ii.00g011560.m01	Ii.00g011560.m01	Ii.00g011560.m01		GO:0006438	GO:0006438
	Ii.00g010550.m01	Ii.00g010550.m01	Ii.00g010550.m01			Ii.00g011570.m01	Ii.00g011570.m01		GO:0006450	GO:0006450	GO:0006450
	Ii.00g010560.m01	Ii.00g010560.m01	Ii.00g010560.m01			Ii.00g011580.m01	Ii.00g011580.m01		GO:0006457	GO:0006457	GO:0006457
	Ii.00g010580.m01	Ii.00g010580.m01	Ii.00g010580.m01		Ii.00g011590.m01	Ii.00g011590.m01	Ii.00g011590.m01		GO:0006464	GO:0006464	GO:0006464
	Ii.00g010590.m01	Ii.00g010590.m01	Ii.00g010590.m01		Ii.00g011600.m01	Ii.00g011600.m01	Ii.00g011600.m01		GO:0006465	GO:0006465	GO:0006465
			Ii.00g010600.m01			Ii.00g011610.m01	Ii.00g011610.m01		GO:0006468	GO:0006468	GO:0006468
	Ii.00g010610.m01	Ii.00g010610.m01	Ii.00g010610.m01		Ii.00g011620.m01	Ii.00g011620.m01	Ii.00g011620.m01		GO:0006470	GO:0006470	GO:0006470
			Ii.00g010620.m01		Ii.00g011630.m01					GO:0006471	GO:0006471
	Ii.00g010630.m01	Ii.00g010630.m01	Ii.00g010630.m01		Ii.00g011640.m01	Ii.00g011640.m01	Ii.00g011640.m01				GO:0006473
	Ii.00g010640.m01	Ii.00g010640.m01	Ii.00g010640.m01		Ii.00g011650.m01	Ii.00g011650.m01	Ii.00g011650.m01		GO:0006474	GO:0006474	GO:0006474
	Ii.00g010650.m01	Ii.00g010650.m01	Ii.00g010650.m01			Ii.00g011660.m01	Ii.00g011660.m01			GO:0006476	GO:0006476
	Ii.00g010660.m01	Ii.00g010660.m01	Ii.00g010660.m01		Ii.00g011670.m01				GO:0006479	GO:0006479	GO:0006479
	Ii.00g010670.m01	Ii.00g010670.m01	Ii.00g010670.m01		Ii.00g011680.m01	Ii.00g011680.m01	Ii.00g011680.m01		GO:0006481
	Ii.00g010680.m01	Ii.00g010680.m01	Ii.00g010680.m01				Ii.00g011690.m01		GO:0006486	GO:0006486	GO:0006486
	Ii.00g010690.m01	Ii.00g010690.m01	Ii.00g010690.m01		Ii.00g011700.m01		Ii.00g011700.m01		GO:0006487	GO:0006487
	Ii.00g010700.m01	Ii.00g010700.m01	Ii.00g010700.m01		Ii.00g011710.m01		Ii.00g011710.m01		GO:0006488	GO:0006488
	Ii.00g010710.m01	Ii.00g010710.m01	Ii.00g010710.m01			Ii.00g011720.m01	Ii.00g011720.m01			GO:0006489
	Ii.00g010720.m01	Ii.00g010720.m01	Ii.00g010720.m01			Ii.00g011730.m01	Ii.00g011730.m01		GO:0006490
	Ii.00g010730.m01	Ii.00g010730.m01	Ii.00g010730.m01		Ii.00g011750.m01		Ii.00g011750.m01		GO:0006491		GO:0006491
		Ii.00g010740.m01	Ii.00g010740.m01			Ii.00g011760.m01	Ii.00g011760.m01		GO:0006493
	Ii.00g010750.m01	Ii.00g010750.m01	Ii.00g010750.m01		Ii.00g011780.m01				GO:0006499
	Ii.00g010760.m01	Ii.00g010760.m01	Ii.00g010760.m01				Ii.00g011800.m01		GO:0006506	GO:0006506	GO:0006506
	Ii.00g010770.m01	Ii.00g010770.m01	Ii.00g010770.m01			Ii.00g011810.m01	Ii.00g011810.m01		GO:0006508	GO:0006508	GO:0006508
	Ii.00g010780.m01	Ii.00g010780.m01	Ii.00g010780.m01		Ii.00g011860.m01		Ii.00g011860.m01		GO:0006511	GO:0006511	GO:0006511
	Ii.00g010790.m01	Ii.00g010790.m01	Ii.00g010790.m01			Ii.00g011870.m01	Ii.00g011870.m01			GO:0006513	GO:0006513
	Ii.00g010800.m01	Ii.00g010800.m01	Ii.00g010800.m01			Ii.00g011880.m01	Ii.00g011880.m01			GO:0006515	GO:0006515
	Ii.00g010810.m01	Ii.00g010810.m01	Ii.00g010810.m01			Ii.00g011900.m01	Ii.00g011900.m01			GO:0006518	GO:0006518
	Ii.00g010820.m01	Ii.00g010820.m01	Ii.00g010820.m01		Ii.00g011930.m01	Ii.00g011930.m01	Ii.00g011930.m01		GO:0006520	GO:0006520	GO:0006520
	Ii.00g010830.m01	Ii.00g010830.m01	Ii.00g010830.m01				Ii.00g011940.m01			GO:0006521	GO:0006521
	Ii.00g010840.m01	Ii.00g010840.m01	Ii.00g010840.m01				Ii.00g011950.m01		GO:0006526		GO:0006526
	Ii.00g010850.m01	Ii.00g010850.m01	Ii.00g010850.m01		Ii.00g011960.m01	Ii.00g011960.m01	Ii.00g011960.m01		GO:0006527	GO:0006527	GO:0006527
	Ii.00g010860.m01	Ii.00g010860.m01	Ii.00g010860.m01		Ii.00g011970.m01				GO:0006529
	Ii.00g010870.m01	Ii.00g010870.m01	Ii.00g010870.m01		Ii.00g011980.m01	Ii.00g011980.m01	Ii.00g011980.m01		GO:0006535	GO:0006535	GO:0006535
	Ii.00g010880.m01	Ii.00g010880.m01	Ii.00g010880.m01			Ii.00g012000.m01	Ii.00g012000.m01		GO:0006536	GO:0006536	GO:0006536
	Ii.00g010890.m01	Ii.00g010890.m01	Ii.00g010890.m01		Ii.00g012030.m01	Ii.00g012030.m01	Ii.00g012030.m01		GO:0006537	GO:0006537	GO:0006537
	Ii.00g010900.m01	Ii.00g010900.m01	Ii.00g010900.m01			Ii.00g012080.m01	Ii.00g012080.m01			GO:0006538	GO:0006538
	Ii.00g010910.m01	Ii.00g010910.m01	Ii.00g010910.m01			Ii.00g012090.m01	Ii.00g012090.m01			GO:0006541	GO:0006541
	Ii.00g010920.m01	Ii.00g010920.m01	Ii.00g010920.m01		Ii.00g012120.m01	Ii.00g012120.m01	Ii.00g012120.m01		GO:0006542	GO:0006542	GO:0006542
	Ii.00g010930.m01	Ii.00g010930.m01	Ii.00g010930.m01			Ii.00g012130.m01	Ii.00g012130.m01			GO:0006543
	Ii.00g010940.m01	Ii.00g010940.m01	Ii.00g010940.m01			Ii.00g012140.m01	Ii.00g012140.m01			GO:0006544	GO:0006544
	Ii.00g010950.m01	Ii.00g010950.m01	Ii.00g010950.m01			Ii.00g012150.m01	Ii.00g012150.m01				GO:0006546
	Ii.00g010960.m01	Ii.00g010960.m01	Ii.00g010960.m01			Ii.00g012170.m01	Ii.00g012170.m01			GO:0006552
	Ii.00g010970.m01	Ii.00g010970.m01	Ii.00g010970.m01			Ii.00g012210.m01	Ii.00g012210.m01		GO:0006555	GO:0006555	GO:0006555
	Ii.00g010980.m01	Ii.00g010980.m01	Ii.00g010980.m01			Ii.00g012220.m01	Ii.00g012220.m01		GO:0006556	GO:0006556	GO:0006556
	Ii.00g010990.m01	Ii.00g010990.m01	Ii.00g010990.m01		Ii.00g012230.m01	Ii.00g012230.m01	Ii.00g012230.m01			GO:0006557	GO:0006557
	Ii.00g011000.m01		Ii.00g011000.m01		Ii.00g012260.m01	Ii.00g012260.m01	Ii.00g012260.m01		GO:0006559	GO:0006559	GO:0006559
	Ii.00g011010.m01	Ii.00g011010.m01	Ii.00g011010.m01				Ii.00g012270.m01			GO:0006560
	Ii.00g011020.m01	Ii.00g011020.m01	Ii.00g011020.m01				Ii.00g012290.m01		GO:0006561	GO:0006561	GO:0006561
	Ii.00g011030.m01	Ii.00g011030.m01	Ii.00g011030.m01			Ii.00g012300.m01	Ii.00g012300.m01		GO:0006562	GO:0006562
	Ii.00g011040.m01	Ii.00g011040.m01	Ii.00g011040.m01			Ii.00g012320.m01				GO:0006563
	Ii.00g011050.m01	Ii.00g011050.m01	Ii.00g011050.m01			Ii.00g012340.m01	Ii.00g012340.m01		GO:0006564	GO:0006564	GO:0006564
	Ii.00g011070.m01	Ii.00g011070.m01	Ii.00g011070.m01			Ii.00g012360.m01	Ii.00g012360.m01			GO:0006565	GO:0006565
	Ii.00g011080.m01	Ii.00g011080.m01	Ii.00g011080.m01				Ii.00g012380.m01			GO:0006566	GO:0006566
	Ii.00g011090.m01	Ii.00g011090.m01	Ii.00g011090.m01			Ii.00g012390.m01				GO:0006567
	Ii.00g011100.m01	Ii.00g011100.m01	Ii.00g011100.m01			Ii.00g012410.m01	Ii.00g012410.m01		GO:0006568	GO:0006568	GO:0006568
	Ii.00g011110.m01	Ii.00g011110.m01	Ii.00g011110.m01		Ii.00g012420.m01		Ii.00g012420.m01		GO:0006570	GO:0006570	GO:0006570
	Ii.00g011120.m01	Ii.00g011120.m01	Ii.00g011120.m01				Ii.00g012440.m01		GO:0006571		GO:0006571
	Ii.00g011130.m01	Ii.00g011130.m01	Ii.00g011130.m01			Ii.00g012450.m01	Ii.00g012450.m01			GO:0006595	GO:0006595
	Ii.00g011140.m01	Ii.00g011140.m01	Ii.00g011140.m01			Ii.00g012460.m01	Ii.00g012460.m01		GO:0006596	GO:0006596	GO:0006596
	Ii.00g011150.m01	Ii.00g011150.m01	Ii.00g011150.m01		Ii.00g012480.m01		Ii.00g012480.m01		GO:0006597	GO:0006597	GO:0006597
	Ii.00g011160.m01	Ii.00g011160.m01	Ii.00g011160.m01		Ii.00g012490.m01					GO:0006598
	Ii.00g011170.m01	Ii.00g011170.m01	Ii.00g011170.m01		Ii.00g012520.m01	Ii.00g012520.m01	Ii.00g012520.m01		GO:0006605	GO:0006605	GO:0006605
	Ii.00g011180.m01	Ii.00g011180.m01	Ii.00g011180.m01			Ii.00g012530.m01	Ii.00g012530.m01		GO:0006606	GO:0006606	GO:0006606
	Ii.00g011190.m01	Ii.00g011190.m01	Ii.00g011190.m01			Ii.00g012550.m01	Ii.00g012550.m01			GO:0006607	GO:0006607
	Ii.00g011200.m01	Ii.00g011200.m01	Ii.00g011200.m01		Ii.00g012570.m01	Ii.00g012570.m01	Ii.00g012570.m01				GO:0006611
	Ii.00g011210.m01	Ii.00g011210.m01	Ii.00g011210.m01		Ii.00g012600.m01	Ii.00g012600.m01	Ii.00g012600.m01			GO:0006612	GO:0006612
	Ii.00g011220.m01	Ii.00g011220.m01	Ii.00g011220.m01			Ii.00g012610.m01	Ii.00g012610.m01		GO:0006614	GO:0006614	GO:0006614
	Ii.00g011230.m01	Ii.00g011230.m01	Ii.00g011230.m01		Ii.00g012640.m01	Ii.00g012640.m01	Ii.00g012640.m01			GO:0006616	GO:0006616
	Ii.00g011240.m01	Ii.00g011240.m01	Ii.00g011240.m01		Ii.00g012650.m01	Ii.00g012650.m01	Ii.00g012650.m01			GO:0006620	GO:0006620
	Ii.00g011250.m01	Ii.00g011250.m01	Ii.00g011250.m01			Ii.00g012670.m01	Ii.00g012670.m01		GO:0006621	GO:0006621	GO:0006621
	Ii.00g011260.m01	Ii.00g011260.m01	Ii.00g011260.m01		Ii.00g012680.m01	Ii.00g012680.m01	Ii.00g012680.m01		GO:0006623	GO:0006623	GO:0006623
	Ii.00g011270.m01	Ii.00g011270.m01	Ii.00g011270.m01		Ii.00g012690.m01	Ii.00g012690.m01	Ii.00g012690.m01				GO:0006624
	Ii.00g011280.m01	Ii.00g011280.m01	Ii.00g011280.m01		Ii.00g012700.m01					GO:0006625	GO:0006625
	Ii.00g011290.m01	Ii.00g011290.m01	Ii.00g011290.m01			Ii.00g012710.m01	Ii.00g012710.m01		GO:0006627	GO:0006627
	Ii.00g011300.m01	Ii.00g011300.m01	Ii.00g011300.m01		Ii.00g012720.m01	Ii.00g012720.m01	Ii.00g012720.m01		GO:0006629	GO:0006629	GO:0006629
	Ii.00g011310.m01	Ii.00g011310.m01	Ii.00g011310.m01		Ii.00g012730.m01				GO:0006631	GO:0006631	GO:0006631
	Ii.00g011320.m01	Ii.00g011320.m01	Ii.00g011320.m01		Ii.00g012740.m01	Ii.00g012740.m01			GO:0006633	GO:0006633	GO:0006633
	Ii.00g011330.m01	Ii.00g011330.m01	Ii.00g011330.m01			Ii.00g012750.m01			GO:0006635	GO:0006635	GO:0006635
	Ii.00g011340.m01	Ii.00g011340.m01	Ii.00g011340.m01				Ii.00g012760.m01				GO:0006636
	Ii.00g011350.m01	Ii.00g011350.m01	Ii.00g011350.m01			Ii.00g012770.m01	Ii.00g012770.m01		GO:0006644	GO:0006644	GO:0006644
	Ii.00g011360.m01	Ii.00g011360.m01	Ii.00g011360.m01		Ii.00g012780.m01	Ii.00g012780.m01	Ii.00g012780.m01		GO:0006646		GO:0006646
	Ii.00g011370.m01	Ii.00g011370.m01	Ii.00g011370.m01				Ii.00g012800.m01		GO:0006650	GO:0006650
	Ii.00g011380.m01	Ii.00g011380.m01	Ii.00g011380.m01				Ii.00g012840.m01				GO:0006654
	Ii.00g011390.m01	Ii.00g011390.m01	Ii.00g011390.m01			Ii.00g012860.m01	Ii.00g012860.m01				GO:0006655
			Ii.00g011400.m01		Ii.00g012880.m01	Ii.00g012880.m01	Ii.00g012880.m01		GO:0006656	GO:0006656	GO:0006656
	Ii.00g011410.m01	Ii.00g011410.m01	Ii.00g011410.m01				Ii.00g012890.m01		GO:0006657	GO:0006657	GO:0006657
	Ii.00g011420.m01	Ii.00g011420.m01	Ii.00g011420.m01			Ii.00g012900.m01	Ii.00g012900.m01			GO:0006659
	Ii.00g011430.m01	Ii.00g011430.m01	Ii.00g011430.m01		Ii.00g012910.m01		Ii.00g012910.m01		GO:0006661	GO:0006661
	Ii.00g011440.m01	Ii.00g011440.m01	Ii.00g011440.m01		Ii.00g012930.m01		Ii.00g012930.m01			GO:0006662	GO:0006662
	Ii.00g011450.m01	Ii.00g011450.m01	Ii.00g011450.m01		Ii.00g012940.m01		Ii.00g012940.m01			GO:0006665	GO:0006665
	Ii.00g011480.m01	Ii.00g011480.m01	Ii.00g011480.m01		Ii.00g012970.m01		Ii.00g012970.m01		GO:0006666	GO:0006666
	Ii.00g011490.m01	Ii.00g011490.m01	Ii.00g011490.m01		Ii.00g012980.m01	Ii.00g012980.m01			GO:0006694	GO:0006694	GO:0006694
	Ii.00g011500.m01	Ii.00g011500.m01	Ii.00g011500.m01		Ii.00g012990.m01	Ii.00g012990.m01				GO:0006696	GO:0006696
	Ii.00g011510.m01		Ii.00g011510.m01			Ii.00g013000.m01				GO:0006720
	Ii.00g011520.m01	Ii.00g011520.m01	Ii.00g011520.m01			Ii.00g013040.m01	Ii.00g013040.m01			GO:0006723
	Ii.00g011530.m01	Ii.00g011530.m01	Ii.00g011530.m01			Ii.00g013050.m01			GO:0006725
	Ii.00g011540.m01	Ii.00g011540.m01	Ii.00g011540.m01			Ii.00g013060.m01				GO:0006730	GO:0006730
	Ii.00g011550.m01	Ii.00g011550.m01	Ii.00g011550.m01		Ii.00g013070.m01	Ii.00g013070.m01	Ii.00g013070.m01			GO:0006734
	Ii.00g011560.m01	Ii.00g011560.m01	Ii.00g011560.m01		Ii.00g013080.m01	Ii.00g013080.m01				GO:0006739	GO:0006739
	Ii.00g011570.m01	Ii.00g011570.m01	Ii.00g011570.m01		Ii.00g013090.m01	Ii.00g013090.m01	Ii.00g013090.m01				GO:0006740
	Ii.00g011580.m01	Ii.00g011580.m01	Ii.00g011580.m01				Ii.00g013100.m01		GO:0006741	GO:0006741
	Ii.00g011590.m01	Ii.00g011590.m01	Ii.00g011590.m01				Ii.00g013110.m01		GO:0006744	GO:0006744	GO:0006744
	Ii.00g011600.m01	Ii.00g011600.m01	Ii.00g011600.m01			Ii.00g013120.m01	Ii.00g013120.m01		GO:0006749	GO:0006749	GO:0006749
	Ii.00g011610.m01	Ii.00g011610.m01	Ii.00g011610.m01			Ii.00g013140.m01	Ii.00g013140.m01		GO:0006750	GO:0006750
	Ii.00g011620.m01	Ii.00g011620.m01	Ii.00g011620.m01		Ii.00g013150.m01				GO:0006751	GO:0006751	GO:0006751
	Ii.00g011630.m01	Ii.00g011630.m01	Ii.00g011630.m01			Ii.00g013160.m01	Ii.00g013160.m01		GO:0006754	GO:0006754	GO:0006754
	Ii.00g011640.m01	Ii.00g011640.m01	Ii.00g011640.m01		Ii.00g013170.m01					GO:0006761
	Ii.00g011650.m01	Ii.00g011650.m01	Ii.00g011650.m01		Ii.00g013180.m01	Ii.00g013180.m01				GO:0006772
	Ii.00g011660.m01	Ii.00g011660.m01	Ii.00g011660.m01			Ii.00g013190.m01			GO:0006777	GO:0006777	GO:0006777
	Ii.00g011670.m01	Ii.00g011670.m01	Ii.00g011670.m01				Ii.00g013200.m01		GO:0006779	GO:0006779	GO:0006779
	Ii.00g011680.m01	Ii.00g011680.m01	Ii.00g011680.m01		Ii.00g013210.m01	Ii.00g013210.m01	Ii.00g013210.m01			GO:0006782	GO:0006782
	Ii.00g011690.m01	Ii.00g011690.m01	Ii.00g011690.m01		Ii.00g013220.m01	Ii.00g013220.m01	Ii.00g013220.m01		GO:0006783	GO:0006783	GO:0006783
	Ii.00g011700.m01	Ii.00g011700.m01	Ii.00g011700.m01		Ii.00g013240.m01	Ii.00g013240.m01	Ii.00g013240.m01		GO:0006784
	Ii.00g011710.m01	Ii.00g011710.m01	Ii.00g011710.m01			Ii.00g013250.m01			GO:0006788	GO:0006788	GO:0006788
	Ii.00g011720.m01	Ii.00g011720.m01	Ii.00g011720.m01		Ii.00g013260.m01	Ii.00g013260.m01				GO:0006790	GO:0006790
	Ii.00g011730.m01	Ii.00g011730.m01	Ii.00g011730.m01		Ii.00g013290.m01	Ii.00g013290.m01	Ii.00g013290.m01		GO:0006796	GO:0006796	GO:0006796
	Ii.00g011750.m01	Ii.00g011750.m01	Ii.00g011750.m01				Ii.00g013300.m01		GO:0006801	GO:0006801	GO:0006801
	Ii.00g011760.m01	Ii.00g011760.m01	Ii.00g011760.m01				Ii.00g013320.m01		GO:0006807	GO:0006807	GO:0006807
	Ii.00g011780.m01	Ii.00g011780.m01	Ii.00g011780.m01		Ii.00g013350.m01	Ii.00g013350.m01	Ii.00g013350.m01			GO:0006809	GO:0006809
			Ii.00g011800.m01		Ii.00g013360.m01	Ii.00g013360.m01	Ii.00g013360.m01		GO:0006811	GO:0006811	GO:0006811
	Ii.00g011810.m01	Ii.00g011810.m01	Ii.00g011810.m01			Ii.00g013370.m01	Ii.00g013370.m01		GO:0006812	GO:0006812	GO:0006812
	Ii.00g011860.m01	Ii.00g011860.m01	Ii.00g011860.m01			Ii.00g013380.m01	Ii.00g013380.m01		GO:0006813	GO:0006813	GO:0006813
	Ii.00g011870.m01	Ii.00g011870.m01	Ii.00g011870.m01		Ii.00g013390.m01		Ii.00g013390.m01		GO:0006814	GO:0006814	GO:0006814
	Ii.00g011880.m01	Ii.00g011880.m01	Ii.00g011880.m01		Ii.00g013420.m01	Ii.00g013420.m01	Ii.00g013420.m01		GO:0006816	GO:0006816	GO:0006816
	Ii.00g011900.m01	Ii.00g011900.m01	Ii.00g011900.m01			Ii.00g013440.m01	Ii.00g013440.m01			GO:0006817	GO:0006817
	Ii.00g011930.m01	Ii.00g011930.m01	Ii.00g011930.m01			Ii.00g013450.m01	Ii.00g013450.m01		GO:0006820	GO:0006820	GO:0006820
	Ii.00g011940.m01	Ii.00g011940.m01	Ii.00g011940.m01		Ii.00g013470.m01	Ii.00g013470.m01	Ii.00g013470.m01		GO:0006821	GO:0006821	GO:0006821
	Ii.00g011950.m01	Ii.00g011950.m01	Ii.00g011950.m01		Ii.00g013480.m01					GO:0006824
	Ii.00g011960.m01	Ii.00g011960.m01	Ii.00g011960.m01		Ii.00g013490.m01					GO:0006825	GO:0006825
	Ii.00g011970.m01	Ii.00g011970.m01	Ii.00g011970.m01		Ii.00g013500.m01	Ii.00g013500.m01	Ii.00g013500.m01		GO:0006826	GO:0006826	GO:0006826
	Ii.00g011980.m01	Ii.00g011980.m01	Ii.00g011980.m01		Ii.00g013510.m01	Ii.00g013510.m01	Ii.00g013510.m01			GO:0006829
	Ii.00g012000.m01	Ii.00g012000.m01	Ii.00g012000.m01		Ii.00g013530.m01					GO:0006833	GO:0006833
	Ii.00g012020.m01		Ii.00g012020.m01		Ii.00g013540.m01		Ii.00g013540.m01			GO:0006835	GO:0006835
	Ii.00g012030.m01	Ii.00g012030.m01	Ii.00g012030.m01		Ii.00g013560.m01	Ii.00g013560.m01	Ii.00g013560.m01		GO:0006839	GO:0006839	GO:0006839
		Ii.00g012080.m01	Ii.00g012080.m01			Ii.00g013570.m01	Ii.00g013570.m01		GO:0006851	GO:0006851	GO:0006851
	Ii.00g012090.m01	Ii.00g012090.m01	Ii.00g012090.m01			Ii.00g013590.m01	Ii.00g013590.m01			GO:0006855
	Ii.00g012100.m01		Ii.00g012100.m01			Ii.00g013600.m01	Ii.00g013600.m01		GO:0006857	GO:0006857	GO:0006857
	Ii.00g012120.m01	Ii.00g012120.m01	Ii.00g012120.m01			Ii.00g013610.m01	Ii.00g013610.m01		GO:0006862		GO:0006862
	Ii.00g012130.m01	Ii.00g012130.m01	Ii.00g012130.m01			Ii.00g013620.m01	Ii.00g013620.m01		GO:0006863	GO:0006863	GO:0006863
	Ii.00g012140.m01	Ii.00g012140.m01	Ii.00g012140.m01			Ii.00g013630.m01	Ii.00g013630.m01		GO:0006865	GO:0006865	GO:0006865
	Ii.00g012150.m01	Ii.00g012150.m01	Ii.00g012150.m01		Ii.00g013640.m01				GO:0006869	GO:0006869	GO:0006869
	Ii.00g012170.m01	Ii.00g012170.m01	Ii.00g012170.m01				Ii.00g013650.m01		GO:0006873	GO:0006873	GO:0006873
	Ii.00g012200.m01	Ii.00g012200.m01	Ii.00g012200.m01				Ii.00g013660.m01		GO:0006874	GO:0006874	GO:0006874
	Ii.00g012210.m01	Ii.00g012210.m01	Ii.00g012210.m01				Ii.00g013670.m01			GO:0006875	GO:0006875
	Ii.00g012220.m01	Ii.00g012220.m01	Ii.00g012220.m01			Ii.00g013680.m01	Ii.00g013680.m01			GO:0006878	GO:0006878
	Ii.00g012230.m01	Ii.00g012230.m01	Ii.00g012230.m01		Ii.00g013690.m01	Ii.00g013690.m01	Ii.00g013690.m01		GO:0006879	GO:0006879	GO:0006879
	Ii.00g012260.m01	Ii.00g012260.m01	Ii.00g012260.m01		Ii.00g013700.m01	Ii.00g013700.m01	Ii.00g013700.m01				GO:0006880
			Ii.00g012270.m01		Ii.00g013710.m01	Ii.00g013710.m01	Ii.00g013710.m01		GO:0006884
	Ii.00g012280.m01	Ii.00g012280.m01	Ii.00g012280.m01			Ii.00g013750.m01	Ii.00g013750.m01			GO:0006885	GO:0006885
			Ii.00g012290.m01				Ii.00g013760.m01		GO:0006886	GO:0006886	GO:0006886
	Ii.00g012300.m01	Ii.00g012300.m01	Ii.00g012300.m01				Ii.00g013770.m01		GO:0006887	GO:0006887	GO:0006887
	Ii.00g012320.m01	Ii.00g012320.m01	Ii.00g012320.m01			Ii.00g013780.m01	Ii.00g013780.m01		GO:0006888	GO:0006888	GO:0006888
	Ii.00g012340.m01	Ii.00g012340.m01	Ii.00g012340.m01		Ii.00g013810.m01		Ii.00g013810.m01		GO:0006890	GO:0006890	GO:0006890
	Ii.00g012350.m01		Ii.00g012350.m01		Ii.00g013830.m01	Ii.00g013830.m01	Ii.00g013830.m01		GO:0006891	GO:0006891	GO:0006891
	Ii.00g012360.m01	Ii.00g012360.m01	Ii.00g012360.m01				Ii.00g013840.m01		GO:0006893
	Ii.00g012380.m01		Ii.00g012380.m01			Ii.00g013860.m01	Ii.00g013860.m01		GO:0006897	GO:0006897	GO:0006897
	Ii.00g012390.m01	Ii.00g012390.m01	Ii.00g012390.m01				Ii.00g013870.m01			GO:0006898	GO:0006898
	Ii.00g012410.m01	Ii.00g012410.m01	Ii.00g012410.m01			Ii.00g013890.m01	Ii.00g013890.m01				GO:0006900
	Ii.00g012420.m01	Ii.00g012420.m01	Ii.00g012420.m01		Ii.00g013900.m01	Ii.00g013900.m01	Ii.00g013900.m01		GO:0006904	GO:0006904	GO:0006904
		Ii.00g012440.m01	Ii.00g012440.m01		Ii.00g013910.m01	Ii.00g013910.m01	Ii.00g013910.m01			GO:0006906	GO:0006906
	Ii.00g012450.m01	Ii.00g012450.m01	Ii.00g012450.m01		Ii.00g013920.m01				GO:0006913	GO:0006913	GO:0006913
	Ii.00g012460.m01	Ii.00g012460.m01	Ii.00g012460.m01		Ii.00g013930.m01	Ii.00g013930.m01	Ii.00g013930.m01		GO:0006914	GO:0006914	GO:0006914
	Ii.00g012470.m01	Ii.00g012470.m01	Ii.00g012470.m01			Ii.00g013960.m01	Ii.00g013960.m01			GO:0006935	GO:0006935
	Ii.00g012480.m01	Ii.00g012480.m01	Ii.00g012480.m01		Ii.00g013970.m01		Ii.00g013970.m01				GO:0006949
	Ii.00g012490.m01	Ii.00g012490.m01	Ii.00g012490.m01		Ii.00g013990.m01	Ii.00g013990.m01	Ii.00g013990.m01			GO:0006950
	Ii.00g012520.m01	Ii.00g012520.m01	Ii.00g012520.m01			Ii.00g014000.m01	Ii.00g014000.m01		GO:0006952	GO:0006952	GO:0006952
	Ii.00g012530.m01	Ii.00g012530.m01	Ii.00g012530.m01			Ii.00g014020.m01	Ii.00g014020.m01			GO:0006970	GO:0006970
	Ii.00g012550.m01	Ii.00g012550.m01	Ii.00g012550.m01		Ii.00g014030.m01	Ii.00g014030.m01	Ii.00g014030.m01			GO:0006972	GO:0006972
	Ii.00g012570.m01	Ii.00g012570.m01	Ii.00g012570.m01		Ii.00g014050.m01				GO:0006974	GO:0006974	GO:0006974
	Ii.00g012600.m01	Ii.00g012600.m01	Ii.00g012600.m01		Ii.00g014060.m01	Ii.00g014060.m01	Ii.00g014060.m01		GO:0006979	GO:0006979	GO:0006979
	Ii.00g012610.m01	Ii.00g012610.m01	Ii.00g012610.m01		Ii.00g014070.m01	Ii.00g014070.m01	Ii.00g014070.m01				GO:0006990
	Ii.00g012620.m01				Ii.00g014080.m01	Ii.00g014080.m01	Ii.00g014080.m01			GO:0006995
	Ii.00g012630.m01				Ii.00g014090.m01		Ii.00g014090.m01		GO:0006996	GO:0006996	GO:0006996
	Ii.00g012640.m01	Ii.00g012640.m01	Ii.00g012640.m01			Ii.00g014100.m01	Ii.00g014100.m01		GO:0006997	GO:0006997	GO:0006997
	Ii.00g012650.m01	Ii.00g012650.m01	Ii.00g012650.m01		Ii.00g014110.m01					GO:0006999
	Ii.00g012660.m01	Ii.00g012660.m01	Ii.00g012660.m01		Ii.00g014120.m01		Ii.00g014120.m01			GO:0007004	GO:0007004
	Ii.00g012670.m01	Ii.00g012670.m01	Ii.00g012670.m01		Ii.00g014150.m01	Ii.00g014150.m01	Ii.00g014150.m01		GO:0007005	GO:0007005	GO:0007005
	Ii.00g012680.m01	Ii.00g012680.m01	Ii.00g012680.m01		Ii.00g014160.m01	Ii.00g014160.m01	Ii.00g014160.m01		GO:0007010	GO:0007010	GO:0007010
	Ii.00g012690.m01	Ii.00g012690.m01	Ii.00g012690.m01		Ii.00g014170.m01	Ii.00g014170.m01	Ii.00g014170.m01		GO:0007015	GO:0007015	GO:0007015
	Ii.00g012700.m01	Ii.00g012700.m01	Ii.00g012700.m01		Ii.00g014180.m01	Ii.00g014180.m01	Ii.00g014180.m01		GO:0007017	GO:0007017	GO:0007017
		Ii.00g012710.m01	Ii.00g012710.m01			Ii.00g014190.m01	Ii.00g014190.m01		GO:0007018	GO:0007018	GO:0007018
	Ii.00g012720.m01	Ii.00g012720.m01	Ii.00g012720.m01		Ii.00g014210.m01	Ii.00g014210.m01	Ii.00g014210.m01		GO:0007020
	Ii.00g012730.m01		Ii.00g012730.m01		Ii.00g014220.m01		Ii.00g014220.m01			GO:0007021	GO:0007021
	Ii.00g012740.m01	Ii.00g012740.m01	Ii.00g012740.m01			Ii.00g014230.m01	Ii.00g014230.m01		GO:0007023
	Ii.00g012750.m01	Ii.00g012750.m01	Ii.00g012750.m01			Ii.00g014250.m01	Ii.00g014250.m01			GO:0007029
		Ii.00g012760.m01	Ii.00g012760.m01		Ii.00g014270.m01	Ii.00g014270.m01	Ii.00g014270.m01		GO:0007030	GO:0007030	GO:0007030
	Ii.00g012770.m01	Ii.00g012770.m01	Ii.00g012770.m01		Ii.00g014280.m01	Ii.00g014280.m01	Ii.00g014280.m01		GO:0007031	GO:0007031	GO:0007031
	Ii.00g012780.m01	Ii.00g012780.m01	Ii.00g012780.m01		Ii.00g014290.m01	Ii.00g014290.m01			GO:0007032	GO:0007032	GO:0007032
			Ii.00g012800.m01		Ii.00g014300.m01		Ii.00g014300.m01				GO:0007033
	Ii.00g012810.m01	Ii.00g012810.m01	Ii.00g012810.m01			Ii.00g014310.m01	Ii.00g014310.m01		GO:0007034	GO:0007034	GO:0007034
	Ii.00g012820.m01				Ii.00g014320.m01	Ii.00g014320.m01	Ii.00g014320.m01			GO:0007043	GO:0007043
	Ii.00g012840.m01		Ii.00g012840.m01		Ii.00g014330.m01	Ii.00g014330.m01	Ii.00g014330.m01			GO:0007049	GO:0007049
	Ii.00g012860.m01	Ii.00g012860.m01	Ii.00g012860.m01		Ii.00g014340.m01	Ii.00g014340.m01	Ii.00g014340.m01		GO:0007051
	Ii.00g012870.m01	Ii.00g012870.m01	Ii.00g012870.m01			Ii.00g014350.m01	Ii.00g014350.m01			GO:0007052	GO:0007052
	Ii.00g012880.m01	Ii.00g012880.m01	Ii.00g012880.m01			Ii.00g014360.m01	Ii.00g014360.m01		GO:0007059	GO:0007059	GO:0007059
	Ii.00g012890.m01	Ii.00g012890.m01	Ii.00g012890.m01			Ii.00g014380.m01	Ii.00g014380.m01		GO:0007062	GO:0007062
	Ii.00g012900.m01	Ii.00g012900.m01	Ii.00g012900.m01				Ii.00g014410.m01		GO:0007064	GO:0007064	GO:0007064
	Ii.00g012910.m01	Ii.00g012910.m01	Ii.00g012910.m01			Ii.00g014420.m01			GO:0007076
	Ii.00g012920.m01					Ii.00g014430.m01				GO:0007088	GO:0007088
	Ii.00g012930.m01	Ii.00g012930.m01	Ii.00g012930.m01			Ii.00g014440.m01			GO:0007093
	Ii.00g012940.m01		Ii.00g012940.m01		Ii.00g014450.m01	Ii.00g014450.m01	Ii.00g014450.m01		GO:0007094	GO:0007094	GO:0007094
	Ii.00g012950.m01		Ii.00g012950.m01		Ii.00g014460.m01		Ii.00g014460.m01		GO:0007096
	Ii.00g012970.m01	Ii.00g012970.m01	Ii.00g012970.m01		Ii.00g014470.m01	Ii.00g014470.m01	Ii.00g014470.m01				GO:0007112
	Ii.00g012980.m01	Ii.00g012980.m01	Ii.00g012980.m01		Ii.00g014480.m01	Ii.00g014480.m01	Ii.00g014480.m01				GO:0007129
	Ii.00g012990.m01	Ii.00g012990.m01	Ii.00g012990.m01			Ii.00g014490.m01	Ii.00g014490.m01		GO:0007131	GO:0007131	GO:0007131
	Ii.00g013000.m01	Ii.00g013000.m01	Ii.00g013000.m01		Ii.00g014510.m01	Ii.00g014510.m01	Ii.00g014510.m01		GO:0007140
	Ii.00g013010.m01	Ii.00g013010.m01	Ii.00g013010.m01			Ii.00g014520.m01	Ii.00g014520.m01		GO:0007142
	Ii.00g013030.m01		Ii.00g013030.m01			Ii.00g014530.m01	Ii.00g014530.m01		GO:0007143
	Ii.00g013040.m01	Ii.00g013040.m01	Ii.00g013040.m01			Ii.00g014540.m01	Ii.00g014540.m01		GO:0007155	GO:0007155
	Ii.00g013050.m01	Ii.00g013050.m01	Ii.00g013050.m01		Ii.00g014550.m01	Ii.00g014550.m01	Ii.00g014550.m01			GO:0007163	GO:0007163
	Ii.00g013060.m01	Ii.00g013060.m01	Ii.00g013060.m01		Ii.00g014560.m01	Ii.00g014560.m01			GO:0007165	GO:0007165	GO:0007165
	Ii.00g013070.m01	Ii.00g013070.m01	Ii.00g013070.m01		Ii.00g014570.m01	Ii.00g014570.m01	Ii.00g014570.m01		GO:0007166	GO:0007166	GO:0007166
	Ii.00g013080.m01	Ii.00g013080.m01	Ii.00g013080.m01		Ii.00g014580.m01	Ii.00g014580.m01	Ii.00g014580.m01			GO:0007178	GO:0007178
	Ii.00g013090.m01	Ii.00g013090.m01	Ii.00g013090.m01		Ii.00g014590.m01	Ii.00g014590.m01			GO:0007186	GO:0007186	GO:0007186
			Ii.00g013100.m01				Ii.00g014600.m01		GO:0007188	GO:0007188	GO:0007188
	Ii.00g013110.m01	Ii.00g013110.m01	Ii.00g013110.m01			Ii.00g014610.m01	Ii.00g014610.m01				GO:0007202
		Ii.00g013120.m01	Ii.00g013120.m01		Ii.00g014620.m01	Ii.00g014620.m01	Ii.00g014620.m01		GO:0007205	GO:0007205	GO:0007205
	Ii.00g013130.m01	Ii.00g013130.m01	Ii.00g013130.m01		Ii.00g014630.m01	Ii.00g014630.m01	Ii.00g014630.m01			GO:0007219	GO:0007219
	Ii.00g013140.m01	Ii.00g013140.m01	Ii.00g013140.m01		Ii.00g014650.m01	Ii.00g014650.m01	Ii.00g014650.m01			GO:0007229
	Ii.00g013150.m01	Ii.00g013150.m01	Ii.00g013150.m01		Ii.00g014660.m01	Ii.00g014660.m01	Ii.00g014660.m01			GO:0007263
	Ii.00g013160.m01	Ii.00g013160.m01	Ii.00g013160.m01			Ii.00g014680.m01	Ii.00g014680.m01		GO:0007264	GO:0007264	GO:0007264
	Ii.00g013170.m01	Ii.00g013170.m01	Ii.00g013170.m01		Ii.00g014690.m01	Ii.00g014690.m01	Ii.00g014690.m01			GO:0007266	GO:0007266
	Ii.00g013180.m01	Ii.00g013180.m01	Ii.00g013180.m01		Ii.00g014700.m01		Ii.00g014700.m01		GO:0007275	GO:0007275	GO:0007275
	Ii.00g013190.m01	Ii.00g013190.m01	Ii.00g013190.m01		Ii.00g014720.m01	Ii.00g014720.m01	Ii.00g014720.m01		GO:0007623	GO:0007623	GO:0007623
	Ii.00g013200.m01	Ii.00g013200.m01	Ii.00g013200.m01			Ii.00g014730.m01	Ii.00g014730.m01		GO:0008017	GO:0008017	GO:0008017
	Ii.00g013210.m01	Ii.00g013210.m01	Ii.00g013210.m01		Ii.00g014740.m01	Ii.00g014740.m01	Ii.00g014740.m01		GO:0008022	GO:0008022	GO:0008022
	Ii.00g013220.m01	Ii.00g013220.m01	Ii.00g013220.m01		Ii.00g014750.m01	Ii.00g014750.m01	Ii.00g014750.m01			GO:0008023
	Ii.00g013230.m01					Ii.00g014760.m01	Ii.00g014760.m01		GO:0008033	GO:0008033	GO:0008033
	Ii.00g013240.m01	Ii.00g013240.m01	Ii.00g013240.m01			Ii.00g014770.m01	Ii.00g014770.m01		GO:0008047	GO:0008047	GO:0008047
	Ii.00g013250.m01	Ii.00g013250.m01	Ii.00g013250.m01			Ii.00g014790.m01	Ii.00g014790.m01		GO:0008061	GO:0008061	GO:0008061
	Ii.00g013260.m01	Ii.00g013260.m01	Ii.00g013260.m01			Ii.00g014800.m01	Ii.00g014800.m01		GO:0008080	GO:0008080	GO:0008080
	Ii.00g013270.m01				Ii.00g014830.m01				GO:0008081	GO:0008081	GO:0008081
	Ii.00g013280.m01					Ii.00g014840.m01	Ii.00g014840.m01		GO:0008094	GO:0008094	GO:0008094
	Ii.00g013290.m01	Ii.00g013290.m01	Ii.00g013290.m01		Ii.00g014850.m01		Ii.00g014850.m01		GO:0008097	GO:0008097	GO:0008097
	Ii.00g013300.m01		Ii.00g013300.m01			Ii.00g014860.m01	Ii.00g014860.m01			GO:0008104	GO:0008104
	Ii.00g013320.m01	Ii.00g013320.m01	Ii.00g013320.m01		Ii.00g014870.m01	Ii.00g014870.m01	Ii.00g014870.m01		GO:0008107	GO:0008107	GO:0008107
	Ii.00g013350.m01	Ii.00g013350.m01	Ii.00g013350.m01		Ii.00g014880.m01	Ii.00g014880.m01	Ii.00g014880.m01		GO:0008108		GO:0008108
	Ii.00g013360.m01	Ii.00g013360.m01	Ii.00g013360.m01				Ii.00g014890.m01		GO:0008113	GO:0008113	GO:0008113
	Ii.00g013370.m01	Ii.00g013370.m01	Ii.00g013370.m01		Ii.00g014900.m01	Ii.00g014900.m01	Ii.00g014900.m01		GO:0008121	GO:0008121	GO:0008121
	Ii.00g013380.m01	Ii.00g013380.m01	Ii.00g013380.m01		Ii.00g014910.m01		Ii.00g014910.m01		GO:0008131	GO:0008131	GO:0008131
	Ii.00g013390.m01	Ii.00g013390.m01	Ii.00g013390.m01			Ii.00g014920.m01	Ii.00g014920.m01		GO:0008134	GO:0008134	GO:0008134
	Ii.00g013400.m01				Ii.00g014930.m01				GO:0008137	GO:0008137	GO:0008137
	Ii.00g013420.m01	Ii.00g013420.m01	Ii.00g013420.m01		Ii.00g014960.m01	Ii.00g014960.m01			GO:0008138	GO:0008138	GO:0008138
	Ii.00g013440.m01	Ii.00g013440.m01	Ii.00g013440.m01		Ii.00g014970.m01	Ii.00g014970.m01	Ii.00g014970.m01		GO:0008139	GO:0008139	GO:0008139
	Ii.00g013450.m01	Ii.00g013450.m01	Ii.00g013450.m01			Ii.00g014980.m01	Ii.00g014980.m01		GO:0008143	GO:0008143
	Ii.00g013460.m01				Ii.00g014990.m01	Ii.00g014990.m01	Ii.00g014990.m01		GO:0008146	GO:0008146	GO:0008146
	Ii.00g013470.m01	Ii.00g013470.m01	Ii.00g013470.m01				Ii.00g015000.m01			GO:0008150	GO:0008150
	Ii.00g013480.m01	Ii.00g013480.m01	Ii.00g013480.m01				Ii.00g015010.m01			GO:0008152	GO:0008152
	Ii.00g013490.m01	Ii.00g013490.m01	Ii.00g013490.m01			Ii.00g015030.m01	Ii.00g015030.m01			GO:0008157	GO:0008157
	Ii.00g013500.m01	Ii.00g013500.m01	Ii.00g013500.m01			Ii.00g015050.m01	Ii.00g015050.m01		GO:0008168	GO:0008168	GO:0008168
	Ii.00g013510.m01	Ii.00g013510.m01	Ii.00g013510.m01			Ii.00g015060.m01	Ii.00g015060.m01		GO:0008171	GO:0008171	GO:0008171
	Ii.00g013530.m01	Ii.00g013530.m01	Ii.00g013530.m01			Ii.00g015070.m01	Ii.00g015070.m01		GO:0008173	GO:0008173	GO:0008173
	Ii.00g013540.m01	Ii.00g013540.m01	Ii.00g013540.m01				Ii.00g015080.m01		GO:0008176
	Ii.00g013550.m01					Ii.00g015090.m01	Ii.00g015090.m01				GO:0008177
	Ii.00g013560.m01	Ii.00g013560.m01	Ii.00g013560.m01			Ii.00g015110.m01	Ii.00g015110.m01			GO:0008180
	Ii.00g013570.m01	Ii.00g013570.m01	Ii.00g013570.m01		Ii.00g015120.m01	Ii.00g015120.m01			GO:0008184	GO:0008184	GO:0008184
	Ii.00g013590.m01	Ii.00g013590.m01	Ii.00g013590.m01			Ii.00g015130.m01	Ii.00g015130.m01		GO:0008194	GO:0008194	GO:0008194
	Ii.00g013600.m01	Ii.00g013600.m01	Ii.00g013600.m01		Ii.00g015140.m01					GO:0008195
	Ii.00g013610.m01	Ii.00g013610.m01	Ii.00g013610.m01		Ii.00g015150.m01	Ii.00g015150.m01			GO:0008198	GO:0008198	GO:0008198
	Ii.00g013620.m01	Ii.00g013620.m01	Ii.00g013620.m01			Ii.00g015160.m01	Ii.00g015160.m01		GO:0008199	GO:0008199	GO:0008199
	Ii.00g013630.m01	Ii.00g013630.m01	Ii.00g013630.m01			Ii.00g015170.m01	Ii.00g015170.m01			GO:0008202	GO:0008202
	Ii.00g013640.m01	Ii.00g013640.m01	Ii.00g013640.m01		Ii.00g015180.m01				GO:0008233	GO:0008233	GO:0008233
			Ii.00g013650.m01		Ii.00g015200.m01		Ii.00g015200.m01		GO:0008234	GO:0008234	GO:0008234
	Ii.00g013660.m01	Ii.00g013660.m01	Ii.00g013660.m01		Ii.00g015220.m01	Ii.00g015220.m01	Ii.00g015220.m01			GO:0008235	GO:0008235
	Ii.00g013670.m01	Ii.00g013670.m01	Ii.00g013670.m01			Ii.00g015230.m01	Ii.00g015230.m01		GO:0008236	GO:0008236	GO:0008236
	Ii.00g013680.m01	Ii.00g013680.m01	Ii.00g013680.m01			Ii.00g015240.m01	Ii.00g015240.m01		GO:0008237	GO:0008237	GO:0008237
	Ii.00g013690.m01	Ii.00g013690.m01	Ii.00g013690.m01		Ii.00g015250.m01		Ii.00g015250.m01				GO:0008239
	Ii.00g013700.m01	Ii.00g013700.m01	Ii.00g013700.m01				Ii.00g015260.m01		GO:0008250	GO:0008250	GO:0008250
	Ii.00g013710.m01	Ii.00g013710.m01	Ii.00g013710.m01		Ii.00g015280.m01	Ii.00g015280.m01	Ii.00g015280.m01				GO:0008251
	Ii.00g013730.m01				Ii.00g015290.m01	Ii.00g015290.m01	Ii.00g015290.m01		GO:0008252
	Ii.00g013740.m01				Ii.00g015300.m01	Ii.00g015300.m01	Ii.00g015300.m01		GO:0008253
	Ii.00g013750.m01	Ii.00g013750.m01	Ii.00g013750.m01		Ii.00g015310.m01		Ii.00g015310.m01				GO:0008265
	Ii.00g013760.m01		Ii.00g013760.m01		Ii.00g015320.m01		Ii.00g015320.m01		GO:0008270	GO:0008270	GO:0008270
		Ii.00g013770.m01	Ii.00g013770.m01			Ii.00g015330.m01	Ii.00g015330.m01		GO:0008271	GO:0008271	GO:0008271
	Ii.00g013780.m01	Ii.00g013780.m01	Ii.00g013780.m01				Ii.00g015340.m01		GO:0008272	GO:0008272	GO:0008272
	Ii.00g013810.m01	Ii.00g013810.m01	Ii.00g013810.m01				Ii.00g015350.m01		GO:0008276	GO:0008276	GO:0008276
	Ii.00g013820.m01				Ii.00g015360.m01	Ii.00g015360.m01	Ii.00g015360.m01		GO:0008278	GO:0008278
	Ii.00g013830.m01	Ii.00g013830.m01	Ii.00g013830.m01				Ii.00g015370.m01			GO:0008284	GO:0008284
	Ii.00g013840.m01	Ii.00g013840.m01	Ii.00g013840.m01			Ii.00g015380.m01	Ii.00g015380.m01				GO:0008285
		Ii.00g013850.m01	Ii.00g013850.m01		Ii.00g015390.m01	Ii.00g015390.m01	Ii.00g015390.m01		GO:0008289	GO:0008289	GO:0008289
	Ii.00g013860.m01	Ii.00g013860.m01	Ii.00g013860.m01			Ii.00g015400.m01			GO:0008295	GO:0008295	GO:0008295
			Ii.00g013870.m01			Ii.00g015410.m01	Ii.00g015410.m01			GO:0008296	GO:0008296
	Ii.00g013890.m01	Ii.00g013890.m01	Ii.00g013890.m01		Ii.00g015420.m01	Ii.00g015420.m01	Ii.00g015420.m01		GO:0008299	GO:0008299	GO:0008299
	Ii.00g013900.m01	Ii.00g013900.m01	Ii.00g013900.m01			Ii.00g015430.m01					GO:0008301
	Ii.00g013910.m01	Ii.00g013910.m01	Ii.00g013910.m01			Ii.00g015450.m01	Ii.00g015450.m01		GO:0008308	GO:0008308	GO:0008308
	Ii.00g013920.m01	Ii.00g013920.m01	Ii.00g013920.m01		Ii.00g015460.m01		Ii.00g015460.m01		GO:0008312	GO:0008312	GO:0008312
	Ii.00g013930.m01	Ii.00g013930.m01	Ii.00g013930.m01				Ii.00g015470.m01		GO:0008318	GO:0008318
			Ii.00g013940.m01		Ii.00g015480.m01	Ii.00g015480.m01	Ii.00g015480.m01		GO:0008320	GO:0008320	GO:0008320
			Ii.00g013950.m01				Ii.00g015490.m01		GO:0008324	GO:0008324	GO:0008324
	Ii.00g013960.m01	Ii.00g013960.m01	Ii.00g013960.m01		Ii.00g015500.m01	Ii.00g015500.m01	Ii.00g015500.m01			GO:0008353	GO:0008353
	Ii.00g013970.m01	Ii.00g013970.m01	Ii.00g013970.m01			Ii.00g015520.m01	Ii.00g015520.m01		GO:0008356	GO:0008356	GO:0008356
	Ii.00g013990.m01	Ii.00g013990.m01	Ii.00g013990.m01		Ii.00g015550.m01					GO:0008360	GO:0008360
	Ii.00g014000.m01	Ii.00g014000.m01	Ii.00g014000.m01				Ii.00g015560.m01			GO:0008361
	Ii.00g014010.m01	Ii.00g014010.m01	Ii.00g014010.m01				Ii.00g015570.m01				GO:0008373
	Ii.00g014020.m01	Ii.00g014020.m01	Ii.00g014020.m01		Ii.00g015610.m01	Ii.00g015610.m01	Ii.00g015610.m01		GO:0008374	GO:0008374	GO:0008374
	Ii.00g014030.m01	Ii.00g014030.m01	Ii.00g014030.m01		Ii.00g015620.m01	Ii.00g015620.m01	Ii.00g015620.m01		GO:0008375	GO:0008375
	Ii.00g014040.m01						Ii.00g015630.m01			GO:0008378	GO:0008378
	Ii.00g014050.m01	Ii.00g014050.m01	Ii.00g014050.m01			Ii.00g015640.m01	Ii.00g015640.m01			GO:0008379	GO:0008379
	Ii.00g014060.m01	Ii.00g014060.m01	Ii.00g014060.m01		Ii.00g015650.m01	Ii.00g015650.m01	Ii.00g015650.m01		GO:0008380	GO:0008380	GO:0008380
	Ii.00g014070.m01	Ii.00g014070.m01	Ii.00g014070.m01		Ii.00g015670.m01	Ii.00g015670.m01			GO:0008381	GO:0008381	GO:0008381
	Ii.00g014080.m01	Ii.00g014080.m01	Ii.00g014080.m01		Ii.00g015680.m01	Ii.00g015680.m01	Ii.00g015680.m01		GO:0008408	GO:0008408	GO:0008408
	Ii.00g014090.m01	Ii.00g014090.m01	Ii.00g014090.m01		Ii.00g015690.m01					GO:0008409	GO:0008409
	Ii.00g014100.m01	Ii.00g014100.m01	Ii.00g014100.m01		Ii.00g015700.m01	Ii.00g015700.m01	Ii.00g015700.m01		GO:0008417	GO:0008417	GO:0008417
	Ii.00g014110.m01	Ii.00g014110.m01	Ii.00g014110.m01			Ii.00g015710.m01	Ii.00g015710.m01		GO:0008420	GO:0008420	GO:0008420
	Ii.00g014120.m01	Ii.00g014120.m01	Ii.00g014120.m01		Ii.00g015730.m01	Ii.00g015730.m01	Ii.00g015730.m01			GO:0008422	GO:0008422
	Ii.00g014130.m01	Ii.00g014130.m01	Ii.00g014130.m01		Ii.00g015740.m01	Ii.00g015740.m01			GO:0008428	GO:0008428	GO:0008428
	Ii.00g014140.m01	Ii.00g014140.m01	Ii.00g014140.m01		Ii.00g015760.m01	Ii.00g015760.m01	Ii.00g015760.m01		GO:0008430	GO:0008430	GO:0008430
	Ii.00g014150.m01	Ii.00g014150.m01	Ii.00g014150.m01			Ii.00g015770.m01	Ii.00g015770.m01			GO:0008441
	Ii.00g014160.m01	Ii.00g014160.m01	Ii.00g014160.m01		Ii.00g015780.m01		Ii.00g015780.m01		GO:0008446	GO:0008446	GO:0008446
	Ii.00g014170.m01	Ii.00g014170.m01	Ii.00g014170.m01				Ii.00g015790.m01			GO:0008447	GO:0008447
	Ii.00g014180.m01	Ii.00g014180.m01	Ii.00g014180.m01			Ii.00g015800.m01	Ii.00g015800.m01				GO:0008453
		Ii.00g014190.m01	Ii.00g014190.m01		Ii.00g015810.m01	Ii.00g015810.m01	Ii.00g015810.m01		GO:0008455
	Ii.00g014200.m01	Ii.00g014200.m01	Ii.00g014200.m01				Ii.00g015820.m01			GO:0008460	GO:0008460
	Ii.00g014210.m01	Ii.00g014210.m01	Ii.00g014210.m01		Ii.00g015830.m01	Ii.00g015830.m01	Ii.00g015830.m01			GO:0008470
	Ii.00g014220.m01	Ii.00g014220.m01	Ii.00g014220.m01			Ii.00g015840.m01	Ii.00g015840.m01				GO:0008482
	Ii.00g014230.m01	Ii.00g014230.m01	Ii.00g014230.m01			Ii.00g015850.m01	Ii.00g015850.m01		GO:0008483	GO:0008483	GO:0008483
	Ii.00g014250.m01	Ii.00g014250.m01	Ii.00g014250.m01				Ii.00g015860.m01			GO:0008484
	Ii.00g014270.m01	Ii.00g014270.m01	Ii.00g014270.m01				Ii.00g015870.m01			GO:0008488
	Ii.00g014280.m01	Ii.00g014280.m01	Ii.00g014280.m01			Ii.00g015900.m01	Ii.00g015900.m01			GO:0008494	GO:0008494
	Ii.00g014290.m01	Ii.00g014290.m01	Ii.00g014290.m01			Ii.00g015920.m01				GO:0008515	GO:0008515
	Ii.00g014300.m01	Ii.00g014300.m01	Ii.00g014300.m01		Ii.00g015930.m01	Ii.00g015930.m01	Ii.00g015930.m01		GO:0008519	GO:0008519	GO:0008519
	Ii.00g014310.m01	Ii.00g014310.m01	Ii.00g014310.m01		Ii.00g015940.m01		Ii.00g015940.m01			GO:0008521	GO:0008521
	Ii.00g014320.m01	Ii.00g014320.m01	Ii.00g014320.m01		Ii.00g015950.m01	Ii.00g015950.m01	Ii.00g015950.m01		GO:0008534
	Ii.00g014330.m01	Ii.00g014330.m01	Ii.00g014330.m01			Ii.00g015970.m01	Ii.00g015970.m01			GO:0008536	GO:0008536
	Ii.00g014340.m01	Ii.00g014340.m01	Ii.00g014340.m01		Ii.00g015980.m01	Ii.00g015980.m01	Ii.00g015980.m01			GO:0008540	GO:0008540
	Ii.00g014350.m01	Ii.00g014350.m01	Ii.00g014350.m01			Ii.00g015990.m01				GO:0008541	GO:0008541
	Ii.00g014360.m01	Ii.00g014360.m01	Ii.00g014360.m01				Ii.00g016010.m01		GO:0008553	GO:0008553	GO:0008553
	Ii.00g014380.m01	Ii.00g014380.m01	Ii.00g014380.m01		Ii.00g016020.m01				GO:0008559
	Ii.00g014400.m01				Ii.00g016030.m01	Ii.00g016030.m01	Ii.00g016030.m01			GO:0008565	GO:0008565
	Ii.00g014410.m01		Ii.00g014410.m01				Ii.00g016050.m01		GO:0008568	GO:0008568
	Ii.00g014420.m01	Ii.00g014420.m01	Ii.00g014420.m01		Ii.00g016070.m01	Ii.00g016070.m01	Ii.00g016070.m01			GO:0008574
	Ii.00g014430.m01	Ii.00g014430.m01	Ii.00g014430.m01			Ii.00g016090.m01	Ii.00g016090.m01		GO:0008610	GO:0008610	GO:0008610
	Ii.00g014440.m01	Ii.00g014440.m01	Ii.00g014440.m01			Ii.00g016130.m01	Ii.00g016130.m01		GO:0008612
	Ii.00g014450.m01	Ii.00g014450.m01	Ii.00g014450.m01				Ii.00g016140.m01			GO:0008615	GO:0008615
	Ii.00g014460.m01	Ii.00g014460.m01	Ii.00g014460.m01		Ii.00g016150.m01	Ii.00g016150.m01	Ii.00g016150.m01			GO:0008616	GO:0008616
	Ii.00g014470.m01	Ii.00g014470.m01	Ii.00g014470.m01		Ii.00g016160.m01				GO:0008622	GO:0008622	GO:0008622
	Ii.00g014480.m01	Ii.00g014480.m01	Ii.00g014480.m01			Ii.00g016170.m01	Ii.00g016170.m01		GO:0008641	GO:0008641	GO:0008641
	Ii.00g014490.m01	Ii.00g014490.m01	Ii.00g014490.m01		Ii.00g016180.m01	Ii.00g016180.m01	Ii.00g016180.m01		GO:0008643	GO:0008643	GO:0008643
	Ii.00g014510.m01	Ii.00g014510.m01	Ii.00g014510.m01				Ii.00g016200.m01		GO:0008649	GO:0008649
	Ii.00g014520.m01	Ii.00g014520.m01	Ii.00g014520.m01			Ii.00g016210.m01	Ii.00g016210.m01		GO:0008652	GO:0008652	GO:0008652
	Ii.00g014530.m01	Ii.00g014530.m01	Ii.00g014530.m01				Ii.00g016220.m01		GO:0008654	GO:0008654	GO:0008654
	Ii.00g014540.m01	Ii.00g014540.m01	Ii.00g014540.m01		Ii.00g016260.m01	Ii.00g016260.m01	Ii.00g016260.m01			GO:0008659	GO:0008659
	Ii.00g014550.m01	Ii.00g014550.m01	Ii.00g014550.m01		Ii.00g016270.m01	Ii.00g016270.m01	Ii.00g016270.m01		GO:0008661	GO:0008661	GO:0008661
	Ii.00g014560.m01	Ii.00g014560.m01	Ii.00g014560.m01		Ii.00g016280.m01	Ii.00g016280.m01	Ii.00g016280.m01			GO:0008666
	Ii.00g014570.m01	Ii.00g014570.m01	Ii.00g014570.m01			Ii.00g016300.m01	Ii.00g016300.m01		GO:0008670	GO:0008670
	Ii.00g014580.m01	Ii.00g014580.m01	Ii.00g014580.m01		Ii.00g016310.m01		Ii.00g016310.m01		GO:0008676
	Ii.00g014590.m01	Ii.00g014590.m01	Ii.00g014590.m01				Ii.00g016320.m01				GO:0008679
			Ii.00g014600.m01			Ii.00g016340.m01			GO:0008685	GO:0008685
	Ii.00g014610.m01	Ii.00g014610.m01	Ii.00g014610.m01		Ii.00g016350.m01	Ii.00g016350.m01	Ii.00g016350.m01		GO:0008686	GO:0008686	GO:0008686
	Ii.00g014620.m01	Ii.00g014620.m01	Ii.00g014620.m01		Ii.00g016360.m01					GO:0008690	GO:0008690
	Ii.00g014630.m01	Ii.00g014630.m01	Ii.00g014630.m01				Ii.00g016370.m01			GO:0008693	GO:0008693
	Ii.00g014650.m01	Ii.00g014650.m01	Ii.00g014650.m01		Ii.00g016390.m01	Ii.00g016390.m01	Ii.00g016390.m01		GO:0008703
	Ii.00g014660.m01	Ii.00g014660.m01	Ii.00g014660.m01		Ii.00g016420.m01	Ii.00g016420.m01	Ii.00g016420.m01			GO:0008705
	Ii.00g014670.m01	Ii.00g014670.m01	Ii.00g014670.m01		Ii.00g016430.m01	Ii.00g016430.m01	Ii.00g016430.m01			GO:0008714	GO:0008714
	Ii.00g014680.m01	Ii.00g014680.m01	Ii.00g014680.m01		Ii.00g016440.m01	Ii.00g016440.m01	Ii.00g016440.m01		GO:0008716		GO:0008716
	Ii.00g014690.m01	Ii.00g014690.m01	Ii.00g014690.m01		Ii.00g016450.m01	Ii.00g016450.m01	Ii.00g016450.m01			GO:0008721
	Ii.00g014700.m01	Ii.00g014700.m01	Ii.00g014700.m01		Ii.00g016490.m01	Ii.00g016490.m01	Ii.00g016490.m01		GO:0008725	GO:0008725	GO:0008725
	Ii.00g014720.m01	Ii.00g014720.m01	Ii.00g014720.m01				Ii.00g016510.m01			GO:0008728	GO:0008728
	Ii.00g014730.m01	Ii.00g014730.m01	Ii.00g014730.m01			Ii.00g016520.m01	Ii.00g016520.m01		GO:0008734	GO:0008734
	Ii.00g014740.m01	Ii.00g014740.m01	Ii.00g014740.m01				Ii.00g016530.m01			GO:0008745	GO:0008745
	Ii.00g014750.m01	Ii.00g014750.m01	Ii.00g014750.m01			Ii.00g016540.m01	Ii.00g016540.m01			GO:0008753	GO:0008753
	Ii.00g014760.m01	Ii.00g014760.m01	Ii.00g014760.m01			Ii.00g016550.m01	Ii.00g016550.m01		GO:0008757	GO:0008757	GO:0008757
		Ii.00g014770.m01	Ii.00g014770.m01			Ii.00g016560.m01	Ii.00g016560.m01				GO:0008766
	Ii.00g014780.m01				Ii.00g016580.m01	Ii.00g016580.m01	Ii.00g016580.m01			GO:0008783	GO:0008783
	Ii.00g014790.m01	Ii.00g014790.m01	Ii.00g014790.m01		Ii.00g016590.m01	Ii.00g016590.m01	Ii.00g016590.m01		GO:0008792	GO:0008792	GO:0008792
	Ii.00g014800.m01	Ii.00g014800.m01	Ii.00g014800.m01		Ii.00g016600.m01	Ii.00g016600.m01	Ii.00g016600.m01				GO:0008794
	Ii.00g014830.m01	Ii.00g014830.m01	Ii.00g014830.m01		Ii.00g016610.m01	Ii.00g016610.m01	Ii.00g016610.m01			GO:0008800	GO:0008800
	Ii.00g014840.m01	Ii.00g014840.m01	Ii.00g014840.m01		Ii.00g016630.m01		Ii.00g016630.m01			GO:0008803	GO:0008803
	Ii.00g014850.m01	Ii.00g014850.m01	Ii.00g014850.m01		Ii.00g016640.m01	Ii.00g016640.m01	Ii.00g016640.m01			GO:0008810	GO:0008810
	Ii.00g014860.m01	Ii.00g014860.m01	Ii.00g014860.m01		Ii.00g016660.m01		Ii.00g016660.m01		GO:0008821	GO:0008821	GO:0008821
	Ii.00g014870.m01	Ii.00g014870.m01	Ii.00g014870.m01		Ii.00g016670.m01				GO:0008824		GO:0008824
	Ii.00g014880.m01	Ii.00g014880.m01	Ii.00g014880.m01		Ii.00g016690.m01	Ii.00g016690.m01					GO:0008833
	Ii.00g014890.m01	Ii.00g014890.m01	Ii.00g014890.m01		Ii.00g016710.m01	Ii.00g016710.m01	Ii.00g016710.m01		GO:0008836	GO:0008836
	Ii.00g014900.m01	Ii.00g014900.m01	Ii.00g014900.m01			Ii.00g016720.m01	Ii.00g016720.m01		GO:0008837
	Ii.00g014910.m01	Ii.00g014910.m01	Ii.00g014910.m01			Ii.00g016730.m01	Ii.00g016730.m01		GO:0008839	GO:0008839	GO:0008839
	Ii.00g014920.m01	Ii.00g014920.m01	Ii.00g014920.m01			Ii.00g016740.m01	Ii.00g016740.m01				GO:0008840
	Ii.00g014930.m01	Ii.00g014930.m01	Ii.00g014930.m01		Ii.00g016750.m01	Ii.00g016750.m01	Ii.00g016750.m01			GO:0008841
		Ii.00g014940.m01	Ii.00g014940.m01		Ii.00g016760.m01		Ii.00g016760.m01				GO:0008852
	Ii.00g014950.m01		Ii.00g014950.m01		Ii.00g016770.m01	Ii.00g016770.m01	Ii.00g016770.m01				GO:0008855
	Ii.00g014960.m01	Ii.00g014960.m01	Ii.00g014960.m01			Ii.00g016780.m01	Ii.00g016780.m01		GO:0008864
	Ii.00g014970.m01	Ii.00g014970.m01	Ii.00g014970.m01			Ii.00g016790.m01				GO:0008865	GO:0008865
	Ii.00g014980.m01	Ii.00g014980.m01	Ii.00g014980.m01		Ii.00g016800.m01				GO:0008878	GO:0008878	GO:0008878
	Ii.00g014990.m01	Ii.00g014990.m01	Ii.00g014990.m01		Ii.00g016810.m01	Ii.00g016810.m01	Ii.00g016810.m01		GO:0008883	GO:0008883
	Ii.00g015000.m01	Ii.00g015000.m01	Ii.00g015000.m01				Ii.00g016820.m01			GO:0008887	GO:0008887
	Ii.00g015010.m01	Ii.00g015010.m01	Ii.00g015010.m01			Ii.00g016830.m01	Ii.00g016830.m01			GO:0008889	GO:0008889
	Ii.00g015020.m01		Ii.00g015020.m01		Ii.00g016840.m01					GO:0008902	GO:0008902
	Ii.00g015030.m01	Ii.00g015030.m01	Ii.00g015030.m01		Ii.00g016860.m01	Ii.00g016860.m01	Ii.00g016860.m01		GO:0008909	GO:0008909	GO:0008909
	Ii.00g015050.m01	Ii.00g015050.m01	Ii.00g015050.m01		Ii.00g016880.m01	Ii.00g016880.m01	Ii.00g016880.m01			GO:0008914
	Ii.00g015060.m01	Ii.00g015060.m01	Ii.00g015060.m01		Ii.00g016890.m01		Ii.00g016890.m01		GO:0008930	GO:0008930
	Ii.00g015070.m01	Ii.00g015070.m01	Ii.00g015070.m01		Ii.00g016910.m01	Ii.00g016910.m01	Ii.00g016910.m01			GO:0008934	GO:0008934
			Ii.00g015080.m01				Ii.00g016940.m01		GO:0008935	GO:0008935	GO:0008935
	Ii.00g015090.m01	Ii.00g015090.m01	Ii.00g015090.m01			Ii.00g016960.m01	Ii.00g016960.m01		GO:0008936
	Ii.00g015100.m01	Ii.00g015100.m01	Ii.00g015100.m01		Ii.00g016970.m01	Ii.00g016970.m01	Ii.00g016970.m01				GO:0008941
	Ii.00g015110.m01	Ii.00g015110.m01	Ii.00g015110.m01			Ii.00g016990.m01	Ii.00g016990.m01			GO:0008942
	Ii.00g015120.m01	Ii.00g015120.m01	Ii.00g015120.m01		Ii.00g017000.m01					GO:0008948	GO:0008948
	Ii.00g015130.m01	Ii.00g015130.m01	Ii.00g015130.m01		Ii.00g017010.m01						GO:0008959
	Ii.00g015140.m01	Ii.00g015140.m01	Ii.00g015140.m01				Ii.00g017020.m01		GO:0008963	GO:0008963
	Ii.00g015150.m01	Ii.00g015150.m01	Ii.00g015150.m01		Ii.00g017040.m01	Ii.00g017040.m01	Ii.00g017040.m01		GO:0008964	GO:0008964
	Ii.00g015160.m01	Ii.00g015160.m01	Ii.00g015160.m01		Ii.00g017050.m01	Ii.00g017050.m01				GO:0008967
	Ii.00g015170.m01	Ii.00g015170.m01	Ii.00g015170.m01		Ii.00g017060.m01	Ii.00g017060.m01	Ii.00g017060.m01		GO:0008970	GO:0008970	GO:0008970
	Ii.00g015180.m01	Ii.00g015180.m01	Ii.00g015180.m01		Ii.00g017080.m01		Ii.00g017080.m01			GO:0008972	GO:0008972
	Ii.00g015190.m01	Ii.00g015190.m01	Ii.00g015190.m01				Ii.00g017100.m01			GO:0008974	GO:0008974
	Ii.00g015200.m01		Ii.00g015200.m01			Ii.00g017110.m01			GO:0008977
	Ii.00g015210.m01		Ii.00g015210.m01		Ii.00g017120.m01	Ii.00g017120.m01	Ii.00g017120.m01		GO:0008987		GO:0008987
	Ii.00g015220.m01	Ii.00g015220.m01	Ii.00g015220.m01		Ii.00g017130.m01	Ii.00g017130.m01	Ii.00g017130.m01		GO:0009001	GO:0009001	GO:0009001
	Ii.00g015230.m01	Ii.00g015230.m01	Ii.00g015230.m01		Ii.00g017140.m01						GO:0009002
	Ii.00g015240.m01	Ii.00g015240.m01	Ii.00g015240.m01				Ii.00g017150.m01			GO:0009007
	Ii.00g015250.m01	Ii.00g015250.m01	Ii.00g015250.m01		Ii.00g017170.m01	Ii.00g017170.m01	Ii.00g017170.m01			GO:0009009	GO:0009009
	Ii.00g015260.m01	Ii.00g015260.m01	Ii.00g015260.m01				Ii.00g017190.m01			GO:0009011	GO:0009011
	Ii.00g015280.m01	Ii.00g015280.m01	Ii.00g015280.m01			Ii.00g017200.m01				GO:0009037	GO:0009037
	Ii.00g015290.m01	Ii.00g015290.m01	Ii.00g015290.m01			Ii.00g017210.m01	Ii.00g017210.m01		GO:0009039		GO:0009039
	Ii.00g015300.m01	Ii.00g015300.m01	Ii.00g015300.m01			Ii.00g017220.m01	Ii.00g017220.m01		GO:0009041
	Ii.00g015310.m01	Ii.00g015310.m01	Ii.00g015310.m01			Ii.00g017240.m01	Ii.00g017240.m01		GO:0009044	GO:0009044	GO:0009044
	Ii.00g015320.m01	Ii.00g015320.m01	Ii.00g015320.m01			Ii.00g017250.m01	Ii.00g017250.m01		GO:0009045
	Ii.00g015330.m01	Ii.00g015330.m01	Ii.00g015330.m01		Ii.00g017260.m01		Ii.00g017260.m01				GO:0009051
	Ii.00g015340.m01	Ii.00g015340.m01	Ii.00g015340.m01			Ii.00g017270.m01	Ii.00g017270.m01		GO:0009052	GO:0009052	GO:0009052
	Ii.00g015350.m01		Ii.00g015350.m01		Ii.00g017280.m01	Ii.00g017280.m01	Ii.00g017280.m01		GO:0009055	GO:0009055	GO:0009055
	Ii.00g015360.m01	Ii.00g015360.m01	Ii.00g015360.m01		Ii.00g017290.m01	Ii.00g017290.m01	Ii.00g017290.m01		GO:0009058	GO:0009058	GO:0009058
	Ii.00g015370.m01		Ii.00g015370.m01			Ii.00g017300.m01	Ii.00g017300.m01			GO:0009060	GO:0009060
	Ii.00g015380.m01	Ii.00g015380.m01	Ii.00g015380.m01			Ii.00g017310.m01	Ii.00g017310.m01		GO:0009062	GO:0009062
	Ii.00g015390.m01	Ii.00g015390.m01	Ii.00g015390.m01		Ii.00g017320.m01	Ii.00g017320.m01	Ii.00g017320.m01			GO:0009063	GO:0009063
		Ii.00g015400.m01	Ii.00g015400.m01		Ii.00g017330.m01	Ii.00g017330.m01	Ii.00g017330.m01		GO:0009067		GO:0009067
	Ii.00g015410.m01	Ii.00g015410.m01	Ii.00g015410.m01		Ii.00g017350.m01	Ii.00g017350.m01	Ii.00g017350.m01		GO:0009072	GO:0009072	GO:0009072
	Ii.00g015420.m01	Ii.00g015420.m01	Ii.00g015420.m01		Ii.00g017360.m01	Ii.00g017360.m01	Ii.00g017360.m01		GO:0009073	GO:0009073	GO:0009073
	Ii.00g015430.m01	Ii.00g015430.m01	Ii.00g015430.m01		Ii.00g017370.m01	Ii.00g017370.m01	Ii.00g017370.m01		GO:0009081	GO:0009081
	Ii.00g015440.m01						Ii.00g017400.m01		GO:0009082	GO:0009082	GO:0009082
	Ii.00g015450.m01	Ii.00g015450.m01	Ii.00g015450.m01			Ii.00g017410.m01	Ii.00g017410.m01			GO:0009083
	Ii.00g015460.m01	Ii.00g015460.m01	Ii.00g015460.m01		Ii.00g017440.m01	Ii.00g017440.m01	Ii.00g017440.m01			GO:0009085	GO:0009085
	Ii.00g015470.m01	Ii.00g015470.m01	Ii.00g015470.m01		Ii.00g017450.m01				GO:0009086	GO:0009086	GO:0009086
	Ii.00g015480.m01	Ii.00g015480.m01	Ii.00g015480.m01		Ii.00g017460.m01	Ii.00g017460.m01	Ii.00g017460.m01			GO:0009088	GO:0009088
			Ii.00g015490.m01			Ii.00g017470.m01	Ii.00g017470.m01		GO:0009089	GO:0009089	GO:0009089
	Ii.00g015500.m01	Ii.00g015500.m01	Ii.00g015500.m01		Ii.00g017490.m01	Ii.00g017490.m01	Ii.00g017490.m01		GO:0009094	GO:0009094	GO:0009094
			Ii.00g015510.m01			Ii.00g017500.m01				GO:0009097	GO:0009097
	Ii.00g015520.m01	Ii.00g015520.m01	Ii.00g015520.m01			Ii.00g017510.m01	Ii.00g017510.m01		GO:0009098	GO:0009098	GO:0009098
			Ii.00g015530.m01			Ii.00g017520.m01	Ii.00g017520.m01			GO:0009099	GO:0009099
	Ii.00g015540.m01					Ii.00g017530.m01	Ii.00g017530.m01		GO:0009102	GO:0009102
	Ii.00g015550.m01	Ii.00g015550.m01	Ii.00g015550.m01			Ii.00g017540.m01	Ii.00g017540.m01				GO:0009103
	Ii.00g015560.m01	Ii.00g015560.m01	Ii.00g015560.m01		Ii.00g017550.m01	Ii.00g017550.m01	Ii.00g017550.m01		GO:0009107	GO:0009107	GO:0009107
		Ii.00g015570.m01	Ii.00g015570.m01			Ii.00g017560.m01	Ii.00g017560.m01		GO:0009113	GO:0009113	GO:0009113
	Ii.00g015580.m01		Ii.00g015580.m01		Ii.00g017580.m01	Ii.00g017580.m01			GO:0009116	GO:0009116	GO:0009116
	Ii.00g015610.m01	Ii.00g015610.m01	Ii.00g015610.m01			Ii.00g017590.m01	Ii.00g017590.m01			GO:0009117	GO:0009117
	Ii.00g015620.m01	Ii.00g015620.m01	Ii.00g015620.m01				Ii.00g017600.m01			GO:0009132
	Ii.00g015630.m01		Ii.00g015630.m01		Ii.00g017610.m01	Ii.00g017610.m01	Ii.00g017610.m01		GO:0009143	GO:0009143	GO:0009143
	Ii.00g015640.m01	Ii.00g015640.m01	Ii.00g015640.m01		Ii.00g017620.m01						GO:0009146
	Ii.00g015650.m01	Ii.00g015650.m01	Ii.00g015650.m01		Ii.00g017670.m01	Ii.00g017670.m01	Ii.00g017670.m01				GO:0009152
	Ii.00g015660.m01	Ii.00g015660.m01	Ii.00g015660.m01		Ii.00g017690.m01		Ii.00g017690.m01		GO:0009156
	Ii.00g015670.m01	Ii.00g015670.m01	Ii.00g015670.m01		Ii.00g017730.m01	Ii.00g017730.m01	Ii.00g017730.m01		GO:0009165	GO:0009165	GO:0009165
	Ii.00g015680.m01	Ii.00g015680.m01	Ii.00g015680.m01		Ii.00g017740.m01		Ii.00g017740.m01			GO:0009168	GO:0009168
	Ii.00g015690.m01	Ii.00g015690.m01	Ii.00g015690.m01			Ii.00g017750.m01	Ii.00g017750.m01			GO:0009190
	Ii.00g015700.m01	Ii.00g015700.m01	Ii.00g015700.m01			Ii.00g017760.m01	Ii.00g017760.m01			GO:0009225	GO:0009225
	Ii.00g015710.m01	Ii.00g015710.m01	Ii.00g015710.m01		Ii.00g017780.m01	Ii.00g017780.m01	Ii.00g017780.m01		GO:0009226		GO:0009226
	Ii.00g015720.m01	Ii.00g015720.m01	Ii.00g015720.m01			Ii.00g017790.m01	Ii.00g017790.m01		GO:0009228	GO:0009228	GO:0009228
	Ii.00g015730.m01	Ii.00g015730.m01	Ii.00g015730.m01			Ii.00g017800.m01	Ii.00g017800.m01			GO:0009229	GO:0009229
	Ii.00g015740.m01	Ii.00g015740.m01	Ii.00g015740.m01				Ii.00g017810.m01		GO:0009231	GO:0009231	GO:0009231
	Ii.00g015750.m01	Ii.00g015750.m01	Ii.00g015750.m01				Ii.00g017820.m01		GO:0009234	GO:0009234	GO:0009234
	Ii.00g015760.m01	Ii.00g015760.m01	Ii.00g015760.m01		Ii.00g017830.m01	Ii.00g017830.m01	Ii.00g017830.m01			GO:0009236	GO:0009236
	Ii.00g015770.m01	Ii.00g015770.m01	Ii.00g015770.m01			Ii.00g017850.m01	Ii.00g017850.m01		GO:0009245	GO:0009245	GO:0009245
	Ii.00g015780.m01	Ii.00g015780.m01	Ii.00g015780.m01			Ii.00g017860.m01			GO:0009247	GO:0009247	GO:0009247
	Ii.00g015790.m01		Ii.00g015790.m01			Ii.00g017880.m01	Ii.00g017880.m01			GO:0009249
	Ii.00g015800.m01	Ii.00g015800.m01	Ii.00g015800.m01			Ii.00g017890.m01	Ii.00g017890.m01			GO:0009251
	Ii.00g015810.m01	Ii.00g015810.m01	Ii.00g015810.m01		Ii.00g017900.m01	Ii.00g017900.m01	Ii.00g017900.m01			GO:0009252	GO:0009252
	Ii.00g015820.m01	Ii.00g015820.m01	Ii.00g015820.m01				Ii.00g017910.m01			GO:0009253	GO:0009253
	Ii.00g015830.m01	Ii.00g015830.m01	Ii.00g015830.m01			Ii.00g017920.m01			GO:0009263	GO:0009263	GO:0009263
	Ii.00g015840.m01	Ii.00g015840.m01	Ii.00g015840.m01		Ii.00g017930.m01				GO:0009264
	Ii.00g015850.m01	Ii.00g015850.m01	Ii.00g015850.m01		Ii.00g017940.m01	Ii.00g017940.m01	Ii.00g017940.m01			GO:0009266	GO:0009266
		Ii.00g015860.m01	Ii.00g015860.m01		Ii.00g017960.m01	Ii.00g017960.m01	Ii.00g017960.m01			GO:0009267
	Ii.00g015870.m01	Ii.00g015870.m01	Ii.00g015870.m01			Ii.00g017970.m01	Ii.00g017970.m01		GO:0009269	GO:0009269
	Ii.00g015900.m01	Ii.00g015900.m01	Ii.00g015900.m01		Ii.00g017980.m01	Ii.00g017980.m01	Ii.00g017980.m01			GO:0009279	GO:0009279
	Ii.00g015920.m01	Ii.00g015920.m01	Ii.00g015920.m01				Ii.00g017990.m01			GO:0009288
	Ii.00g015930.m01	Ii.00g015930.m01	Ii.00g015930.m01		Ii.00g018000.m01	Ii.00g018000.m01				GO:0009289
	Ii.00g015940.m01	Ii.00g015940.m01	Ii.00g015940.m01				Ii.00g018030.m01			GO:0009294
	Ii.00g015950.m01	Ii.00g015950.m01	Ii.00g015950.m01				Ii.00g018040.m01			GO:0009295	GO:0009295
	Ii.00g015970.m01	Ii.00g015970.m01	Ii.00g015970.m01				Ii.00g018050.m01		GO:0009298	GO:0009298	GO:0009298
	Ii.00g015980.m01	Ii.00g015980.m01	Ii.00g015980.m01		Ii.00g018060.m01					GO:0009299	GO:0009299
		Ii.00g015990.m01	Ii.00g015990.m01			Ii.00g018070.m01	Ii.00g018070.m01			GO:0009306	GO:0009306
	Ii.00g016000.m01	Ii.00g016000.m01	Ii.00g016000.m01		Ii.00g018080.m01	Ii.00g018080.m01	Ii.00g018080.m01			GO:0009307
	Ii.00g016010.m01	Ii.00g016010.m01	Ii.00g016010.m01		Ii.00g018090.m01	Ii.00g018090.m01	Ii.00g018090.m01		GO:0009308	GO:0009308	GO:0009308
	Ii.00g016020.m01		Ii.00g016020.m01		Ii.00g018100.m01	Ii.00g018100.m01	Ii.00g018100.m01		GO:0009311		GO:0009311
	Ii.00g016030.m01	Ii.00g016030.m01	Ii.00g016030.m01			Ii.00g018110.m01	Ii.00g018110.m01		GO:0009312
	Ii.00g016050.m01		Ii.00g016050.m01		Ii.00g018120.m01	Ii.00g018120.m01	Ii.00g018120.m01		GO:0009317	GO:0009317	GO:0009317
	Ii.00g016070.m01	Ii.00g016070.m01	Ii.00g016070.m01		Ii.00g018130.m01	Ii.00g018130.m01	Ii.00g018130.m01				GO:0009318
		Ii.00g016090.m01	Ii.00g016090.m01			Ii.00g018140.m01	Ii.00g018140.m01		GO:0009330	GO:0009330
		Ii.00g016110.m01	Ii.00g016110.m01		Ii.00g018150.m01	Ii.00g018150.m01	Ii.00g018150.m01		GO:0009331	GO:0009331	GO:0009331
	Ii.00g016120.m01	Ii.00g016120.m01	Ii.00g016120.m01			Ii.00g018160.m01	Ii.00g018160.m01		GO:0009341
	Ii.00g016130.m01	Ii.00g016130.m01	Ii.00g016130.m01			Ii.00g018180.m01	Ii.00g018180.m01		GO:0009360	GO:0009360	GO:0009360
	Ii.00g016140.m01	Ii.00g016140.m01	Ii.00g016140.m01				Ii.00g018190.m01			GO:0009368	GO:0009368
	Ii.00g016150.m01	Ii.00g016150.m01	Ii.00g016150.m01			Ii.00g018200.m01	Ii.00g018200.m01			GO:0009378
	Ii.00g016160.m01	Ii.00g016160.m01	Ii.00g016160.m01			Ii.00g018210.m01	Ii.00g018210.m01			GO:0009379
	Ii.00g016170.m01	Ii.00g016170.m01	Ii.00g016170.m01		Ii.00g018220.m01	Ii.00g018220.m01	Ii.00g018220.m01			GO:0009383
	Ii.00g016180.m01	Ii.00g016180.m01	Ii.00g016180.m01		Ii.00g018230.m01	Ii.00g018230.m01	Ii.00g018230.m01			GO:0009395	GO:0009395
	Ii.00g016200.m01		Ii.00g016200.m01			Ii.00g018240.m01	Ii.00g018240.m01		GO:0009396	GO:0009396	GO:0009396
	Ii.00g016210.m01	Ii.00g016210.m01	Ii.00g016210.m01		Ii.00g018250.m01	Ii.00g018250.m01				GO:0009399
	Ii.00g016220.m01	Ii.00g016220.m01	Ii.00g016220.m01		Ii.00g018260.m01		Ii.00g018260.m01				GO:0009401
	Ii.00g016230.m01		Ii.00g016230.m01			Ii.00g018270.m01	Ii.00g018270.m01		GO:0009408	GO:0009408	GO:0009408
	Ii.00g016240.m01		Ii.00g016240.m01		Ii.00g018290.m01	Ii.00g018290.m01	Ii.00g018290.m01		GO:0009409	GO:0009409	GO:0009409
	Ii.00g016250.m01	Ii.00g016250.m01	Ii.00g016250.m01				Ii.00g018300.m01		GO:0009411	GO:0009411	GO:0009411
	Ii.00g016260.m01	Ii.00g016260.m01	Ii.00g016260.m01			Ii.00g018310.m01	Ii.00g018310.m01			GO:0009414	GO:0009414
	Ii.00g016270.m01	Ii.00g016270.m01	Ii.00g016270.m01			Ii.00g018330.m01			GO:0009415		GO:0009415
	Ii.00g016280.m01	Ii.00g016280.m01	Ii.00g016280.m01		Ii.00g018340.m01				GO:0009416	GO:0009416	GO:0009416
	Ii.00g016290.m01		Ii.00g016290.m01		Ii.00g018360.m01		Ii.00g018360.m01			GO:0009423	GO:0009423
	Ii.00g016300.m01	Ii.00g016300.m01	Ii.00g016300.m01			Ii.00g018370.m01	Ii.00g018370.m01			GO:0009425
	Ii.00g016310.m01	Ii.00g016310.m01	Ii.00g016310.m01		Ii.00g018390.m01		Ii.00g018390.m01			GO:0009432	GO:0009432
	Ii.00g016320.m01	Ii.00g016320.m01	Ii.00g016320.m01				Ii.00g018430.m01		GO:0009435	GO:0009435	GO:0009435
	Ii.00g016330.m01		Ii.00g016330.m01		Ii.00g018440.m01		Ii.00g018440.m01			GO:0009437
	Ii.00g016340.m01	Ii.00g016340.m01	Ii.00g016340.m01			Ii.00g018460.m01	Ii.00g018460.m01		GO:0009439		GO:0009439
	Ii.00g016350.m01	Ii.00g016350.m01	Ii.00g016350.m01		Ii.00g018470.m01					GO:0009446	GO:0009446
	Ii.00g016360.m01	Ii.00g016360.m01	Ii.00g016360.m01		Ii.00g018480.m01		Ii.00g018480.m01				GO:0009448
	Ii.00g016370.m01	Ii.00g016370.m01	Ii.00g016370.m01		Ii.00g018490.m01	Ii.00g018490.m01	Ii.00g018490.m01		GO:0009451	GO:0009451	GO:0009451
	Ii.00g016380.m01	Ii.00g016380.m01	Ii.00g016380.m01			Ii.00g018500.m01	Ii.00g018500.m01		GO:0009452
	Ii.00g016390.m01	Ii.00g016390.m01	Ii.00g016390.m01		Ii.00g018510.m01	Ii.00g018510.m01	Ii.00g018510.m01			GO:0009501	GO:0009501
	Ii.00g016400.m01	Ii.00g016400.m01	Ii.00g016400.m01		Ii.00g018520.m01	Ii.00g018520.m01	Ii.00g018520.m01			GO:0009504
	Ii.00g016420.m01	Ii.00g016420.m01	Ii.00g016420.m01				Ii.00g018540.m01			GO:0009505	GO:0009505
	Ii.00g016430.m01	Ii.00g016430.m01	Ii.00g016430.m01			Ii.00g018550.m01	Ii.00g018550.m01			GO:0009506	GO:0009506
	Ii.00g016440.m01	Ii.00g016440.m01	Ii.00g016440.m01			Ii.00g018560.m01	Ii.00g018560.m01		GO:0009507	GO:0009507	GO:0009507
	Ii.00g016450.m01	Ii.00g016450.m01	Ii.00g016450.m01			Ii.00g018570.m01	Ii.00g018570.m01			GO:0009508
	Ii.00g016460.m01				Ii.00g018580.m01		Ii.00g018580.m01		GO:0009512	GO:0009512
	Ii.00g016470.m01				Ii.00g018590.m01		Ii.00g018590.m01			GO:0009514	GO:0009514
	Ii.00g016480.m01				Ii.00g018610.m01	Ii.00g018610.m01	Ii.00g018610.m01		GO:0009522	GO:0009522	GO:0009522
	Ii.00g016490.m01	Ii.00g016490.m01	Ii.00g016490.m01		Ii.00g018620.m01	Ii.00g018620.m01	Ii.00g018620.m01		GO:0009523	GO:0009523	GO:0009523
	Ii.00g016510.m01	Ii.00g016510.m01	Ii.00g016510.m01			Ii.00g018630.m01	Ii.00g018630.m01			GO:0009524	GO:0009524
	Ii.00g016520.m01	Ii.00g016520.m01	Ii.00g016520.m01		Ii.00g018650.m01	Ii.00g018650.m01	Ii.00g018650.m01			GO:0009527	GO:0009527
	Ii.00g016530.m01		Ii.00g016530.m01			Ii.00g018660.m01	Ii.00g018660.m01			GO:0009528	GO:0009528
	Ii.00g016540.m01	Ii.00g016540.m01	Ii.00g016540.m01		Ii.00g018680.m01	Ii.00g018680.m01	Ii.00g018680.m01			GO:0009532
	Ii.00g016550.m01	Ii.00g016550.m01	Ii.00g016550.m01			Ii.00g018690.m01	Ii.00g018690.m01			GO:0009534	GO:0009534
	Ii.00g016560.m01	Ii.00g016560.m01	Ii.00g016560.m01		Ii.00g018700.m01	Ii.00g018700.m01	Ii.00g018700.m01		GO:0009535	GO:0009535	GO:0009535
	Ii.00g016570.m01	Ii.00g016570.m01	Ii.00g016570.m01				Ii.00g018720.m01			GO:0009536	GO:0009536
	Ii.00g016580.m01	Ii.00g016580.m01	Ii.00g016580.m01		Ii.00g018730.m01		Ii.00g018730.m01		GO:0009538	GO:0009538	GO:0009538
	Ii.00g016590.m01	Ii.00g016590.m01	Ii.00g016590.m01		Ii.00g018750.m01	Ii.00g018750.m01	Ii.00g018750.m01			GO:0009553	GO:0009553
	Ii.00g016600.m01	Ii.00g016600.m01	Ii.00g016600.m01			Ii.00g018760.m01	Ii.00g018760.m01				GO:0009554
	Ii.00g016610.m01	Ii.00g016610.m01	Ii.00g016610.m01			Ii.00g018800.m01	Ii.00g018800.m01		GO:0009555	GO:0009555	GO:0009555
	Ii.00g016620.m01	Ii.00g016620.m01	Ii.00g016620.m01		Ii.00g018810.m01		Ii.00g018810.m01				GO:0009556
	Ii.00g016630.m01	Ii.00g016630.m01	Ii.00g016630.m01		Ii.00g018820.m01						GO:0009558
	Ii.00g016640.m01	Ii.00g016640.m01	Ii.00g016640.m01		Ii.00g018840.m01	Ii.00g018840.m01	Ii.00g018840.m01				GO:0009559
	Ii.00g016660.m01	Ii.00g016660.m01	Ii.00g016660.m01			Ii.00g018850.m01	Ii.00g018850.m01			GO:0009570	GO:0009570
	Ii.00g016670.m01	Ii.00g016670.m01	Ii.00g016670.m01		Ii.00g018860.m01		Ii.00g018860.m01		GO:0009579	GO:0009579	GO:0009579
	Ii.00g016680.m01				Ii.00g018870.m01	Ii.00g018870.m01	Ii.00g018870.m01		GO:0009584	GO:0009584	GO:0009584
	Ii.00g016690.m01	Ii.00g016690.m01	Ii.00g016690.m01		Ii.00g018880.m01	Ii.00g018880.m01	Ii.00g018880.m01			GO:0009585	GO:0009585
	Ii.00g016700.m01	Ii.00g016700.m01	Ii.00g016700.m01		Ii.00g018890.m01					GO:0009607	GO:0009607
	Ii.00g016710.m01	Ii.00g016710.m01	Ii.00g016710.m01		Ii.00g018910.m01		Ii.00g018910.m01		GO:0009611	GO:0009611	GO:0009611
	Ii.00g016720.m01	Ii.00g016720.m01	Ii.00g016720.m01		Ii.00g018940.m01	Ii.00g018940.m01				GO:0009615
	Ii.00g016730.m01	Ii.00g016730.m01	Ii.00g016730.m01		Ii.00g018950.m01	Ii.00g018950.m01	Ii.00g018950.m01				GO:0009616
	Ii.00g016740.m01	Ii.00g016740.m01	Ii.00g016740.m01			Ii.00g018960.m01	Ii.00g018960.m01		GO:0009617	GO:0009617	GO:0009617
	Ii.00g016750.m01	Ii.00g016750.m01	Ii.00g016750.m01			Ii.00g018970.m01	Ii.00g018970.m01			GO:0009624
	Ii.00g016760.m01	Ii.00g016760.m01	Ii.00g016760.m01			Ii.00g018980.m01	Ii.00g018980.m01			GO:0009626	GO:0009626
	Ii.00g016770.m01	Ii.00g016770.m01	Ii.00g016770.m01				Ii.00g019010.m01		GO:0009627	GO:0009627	GO:0009627
	Ii.00g016780.m01	Ii.00g016780.m01	Ii.00g016780.m01		Ii.00g019030.m01	Ii.00g019030.m01	Ii.00g019030.m01		GO:0009630	GO:0009630	GO:0009630
	Ii.00g016790.m01	Ii.00g016790.m01	Ii.00g016790.m01			Ii.00g019040.m01			GO:0009631		GO:0009631
	Ii.00g016800.m01	Ii.00g016800.m01	Ii.00g016800.m01		Ii.00g019050.m01		Ii.00g019050.m01			GO:0009635	GO:0009635
	Ii.00g016810.m01	Ii.00g016810.m01	Ii.00g016810.m01		Ii.00g019060.m01	Ii.00g019060.m01	Ii.00g019060.m01			GO:0009636	GO:0009636
		Ii.00g016820.m01	Ii.00g016820.m01			Ii.00g019070.m01	Ii.00g019070.m01			GO:0009637	GO:0009637
	Ii.00g016830.m01	Ii.00g016830.m01	Ii.00g016830.m01		Ii.00g019080.m01	Ii.00g019080.m01	Ii.00g019080.m01		GO:0009638	GO:0009638	GO:0009638
	Ii.00g016840.m01	Ii.00g016840.m01	Ii.00g016840.m01		Ii.00g019110.m01	Ii.00g019110.m01	Ii.00g019110.m01		GO:0009639	GO:0009639	GO:0009639
	Ii.00g016860.m01	Ii.00g016860.m01	Ii.00g016860.m01		Ii.00g019120.m01	Ii.00g019120.m01	Ii.00g019120.m01		GO:0009640	GO:0009640	GO:0009640
	Ii.00g016880.m01	Ii.00g016880.m01	Ii.00g016880.m01		Ii.00g019130.m01		Ii.00g019130.m01				GO:0009642
	Ii.00g016890.m01	Ii.00g016890.m01	Ii.00g016890.m01		Ii.00g019140.m01		Ii.00g019140.m01			GO:0009643
	Ii.00g016910.m01	Ii.00g016910.m01	Ii.00g016910.m01		Ii.00g019150.m01	Ii.00g019150.m01				GO:0009644	GO:0009644
			Ii.00g016930.m01		Ii.00g019160.m01	Ii.00g019160.m01				GO:0009645	GO:0009645
	Ii.00g016940.m01	Ii.00g016940.m01	Ii.00g016940.m01			Ii.00g019210.m01	Ii.00g019210.m01			GO:0009649	GO:0009649
	Ii.00g016960.m01	Ii.00g016960.m01	Ii.00g016960.m01		Ii.00g019220.m01	Ii.00g019220.m01	Ii.00g019220.m01			GO:0009651	GO:0009651
	Ii.00g016970.m01	Ii.00g016970.m01	Ii.00g016970.m01		Ii.00g019250.m01	Ii.00g019250.m01	Ii.00g019250.m01		GO:0009654	GO:0009654
	Ii.00g016990.m01	Ii.00g016990.m01	Ii.00g016990.m01		Ii.00g019260.m01	Ii.00g019260.m01				GO:0009657
	Ii.00g017000.m01	Ii.00g017000.m01	Ii.00g017000.m01		Ii.00g019290.m01	Ii.00g019290.m01	Ii.00g019290.m01		GO:0009658	GO:0009658	GO:0009658
	Ii.00g017010.m01	Ii.00g017010.m01	Ii.00g017010.m01		Ii.00g019310.m01		Ii.00g019310.m01			GO:0009663
		Ii.00g017020.m01	Ii.00g017020.m01		Ii.00g019320.m01	Ii.00g019320.m01	Ii.00g019320.m01		GO:0009664	GO:0009664	GO:0009664
	Ii.00g017030.m01	Ii.00g017030.m01	Ii.00g017030.m01				Ii.00g019330.m01		GO:0009678		GO:0009678
	Ii.00g017040.m01	Ii.00g017040.m01	Ii.00g017040.m01			Ii.00g019340.m01			GO:0009686	GO:0009686	GO:0009686
	Ii.00g017050.m01	Ii.00g017050.m01	Ii.00g017050.m01		Ii.00g019380.m01	Ii.00g019380.m01	Ii.00g019380.m01		GO:0009690	GO:0009690	GO:0009690
	Ii.00g017060.m01	Ii.00g017060.m01	Ii.00g017060.m01		Ii.00g019390.m01	Ii.00g019390.m01	Ii.00g019390.m01				GO:0009691
	Ii.00g017070.m01				Ii.00g019400.m01	Ii.00g019400.m01	Ii.00g019400.m01			GO:0009695	GO:0009695
	Ii.00g017080.m01	Ii.00g017080.m01	Ii.00g017080.m01		Ii.00g019410.m01	Ii.00g019410.m01	Ii.00g019410.m01			GO:0009698	GO:0009698
	Ii.00g017100.m01	Ii.00g017100.m01	Ii.00g017100.m01		Ii.00g019430.m01	Ii.00g019430.m01	Ii.00g019430.m01				GO:0009703
	Ii.00g017110.m01	Ii.00g017110.m01	Ii.00g017110.m01				Ii.00g019440.m01		GO:0009704	GO:0009704	GO:0009704
	Ii.00g017120.m01	Ii.00g017120.m01	Ii.00g017120.m01				Ii.00g019480.m01			GO:0009705	GO:0009705
	Ii.00g017130.m01	Ii.00g017130.m01	Ii.00g017130.m01			Ii.00g019500.m01	Ii.00g019500.m01			GO:0009706	GO:0009706
	Ii.00g017140.m01	Ii.00g017140.m01	Ii.00g017140.m01			Ii.00g019540.m01	Ii.00g019540.m01			GO:0009707	GO:0009707
	Ii.00g017150.m01	Ii.00g017150.m01	Ii.00g017150.m01		Ii.00g019550.m01	Ii.00g019550.m01				GO:0009718	GO:0009718
	Ii.00g017160.m01				Ii.00g019560.m01	Ii.00g019560.m01	Ii.00g019560.m01			GO:0009723	GO:0009723
	Ii.00g017170.m01	Ii.00g017170.m01	Ii.00g017170.m01			Ii.00g019570.m01	Ii.00g019570.m01		GO:0009725	GO:0009725	GO:0009725
	Ii.00g017180.m01				Ii.00g019580.m01	Ii.00g019580.m01	Ii.00g019580.m01			GO:0009729
	Ii.00g017190.m01	Ii.00g017190.m01	Ii.00g017190.m01		Ii.00g019590.m01	Ii.00g019590.m01			GO:0009733	GO:0009733	GO:0009733
	Ii.00g017200.m01	Ii.00g017200.m01	Ii.00g017200.m01			Ii.00g019600.m01	Ii.00g019600.m01		GO:0009734	GO:0009734	GO:0009734
	Ii.00g017210.m01	Ii.00g017210.m01	Ii.00g017210.m01			Ii.00g019610.m01	Ii.00g019610.m01			GO:0009735	GO:0009735
	Ii.00g017220.m01	Ii.00g017220.m01	Ii.00g017220.m01		Ii.00g019620.m01	Ii.00g019620.m01	Ii.00g019620.m01		GO:0009736	GO:0009736
	Ii.00g017240.m01	Ii.00g017240.m01	Ii.00g017240.m01		Ii.00g019630.m01	Ii.00g019630.m01	Ii.00g019630.m01		GO:0009737	GO:0009737	GO:0009737
	Ii.00g017250.m01	Ii.00g017250.m01	Ii.00g017250.m01			Ii.00g019640.m01	Ii.00g019640.m01		GO:0009738	GO:0009738	GO:0009738
	Ii.00g017260.m01	Ii.00g017260.m01	Ii.00g017260.m01		Ii.00g019650.m01	Ii.00g019650.m01	Ii.00g019650.m01		GO:0009739	GO:0009739	GO:0009739
	Ii.00g017270.m01	Ii.00g017270.m01	Ii.00g017270.m01		Ii.00g019660.m01	Ii.00g019660.m01				GO:0009740	GO:0009740
	Ii.00g017280.m01	Ii.00g017280.m01	Ii.00g017280.m01			Ii.00g019680.m01	Ii.00g019680.m01			GO:0009741	GO:0009741
	Ii.00g017290.m01	Ii.00g017290.m01	Ii.00g017290.m01		Ii.00g019690.m01	Ii.00g019690.m01	Ii.00g019690.m01		GO:0009742	GO:0009742	GO:0009742
	Ii.00g017300.m01	Ii.00g017300.m01	Ii.00g017300.m01		Ii.00g019700.m01	Ii.00g019700.m01			GO:0009744	GO:0009744	GO:0009744
	Ii.00g017310.m01	Ii.00g017310.m01	Ii.00g017310.m01		Ii.00g019710.m01		Ii.00g019710.m01			GO:0009749	GO:0009749
	Ii.00g017320.m01	Ii.00g017320.m01	Ii.00g017320.m01				Ii.00g019730.m01			GO:0009750
	Ii.00g017330.m01	Ii.00g017330.m01	Ii.00g017330.m01				Ii.00g019750.m01			GO:0009751	GO:0009751
	Ii.00g017340.m01	Ii.00g017340.m01	Ii.00g017340.m01				Ii.00g019770.m01				GO:0009753
	Ii.00g017350.m01	Ii.00g017350.m01	Ii.00g017350.m01		Ii.00g019780.m01	Ii.00g019780.m01	Ii.00g019780.m01		GO:0009765	GO:0009765	GO:0009765
	Ii.00g017360.m01	Ii.00g017360.m01	Ii.00g017360.m01		Ii.00g019790.m01	Ii.00g019790.m01	Ii.00g019790.m01		GO:0009767	GO:0009767	GO:0009767
	Ii.00g017370.m01	Ii.00g017370.m01	Ii.00g017370.m01			Ii.00g019800.m01	Ii.00g019800.m01			GO:0009768	GO:0009768
	Ii.00g017380.m01	Ii.00g017380.m01	Ii.00g017380.m01			Ii.00g019810.m01	Ii.00g019810.m01		GO:0009773
	Ii.00g017390.m01	Ii.00g017390.m01	Ii.00g017390.m01		Ii.00g019820.m01		Ii.00g019820.m01			GO:0009782	GO:0009782
	Ii.00g017400.m01	Ii.00g017400.m01	Ii.00g017400.m01			Ii.00g019830.m01	Ii.00g019830.m01		GO:0009785	GO:0009785	GO:0009785
	Ii.00g017410.m01	Ii.00g017410.m01	Ii.00g017410.m01		Ii.00g019840.m01	Ii.00g019840.m01	Ii.00g019840.m01			GO:0009788	GO:0009788
	Ii.00g017440.m01	Ii.00g017440.m01	Ii.00g017440.m01		Ii.00g019850.m01	Ii.00g019850.m01	Ii.00g019850.m01			GO:0009789
	Ii.00g017450.m01	Ii.00g017450.m01	Ii.00g017450.m01		Ii.00g019860.m01	Ii.00g019860.m01	Ii.00g019860.m01			GO:0009791	GO:0009791
	Ii.00g017460.m01	Ii.00g017460.m01	Ii.00g017460.m01			Ii.00g019870.m01	Ii.00g019870.m01		GO:0009793	GO:0009793	GO:0009793
	Ii.00g017470.m01	Ii.00g017470.m01	Ii.00g017470.m01		Ii.00g019880.m01	Ii.00g019880.m01	Ii.00g019880.m01			GO:0009800	GO:0009800
	Ii.00g017490.m01	Ii.00g017490.m01	Ii.00g017490.m01		Ii.00g019890.m01	Ii.00g019890.m01	Ii.00g019890.m01			GO:0009805	GO:0009805
	Ii.00g017500.m01	Ii.00g017500.m01	Ii.00g017500.m01		Ii.00g019900.m01	Ii.00g019900.m01	Ii.00g019900.m01			GO:0009808
	Ii.00g017510.m01	Ii.00g017510.m01	Ii.00g017510.m01		Ii.00g019910.m01	Ii.00g019910.m01	Ii.00g019910.m01			GO:0009809	GO:0009809
	Ii.00g017520.m01	Ii.00g017520.m01	Ii.00g017520.m01		Ii.00g019920.m01	Ii.00g019920.m01	Ii.00g019920.m01		GO:0009813	GO:0009813	GO:0009813
	Ii.00g017530.m01	Ii.00g017530.m01	Ii.00g017530.m01			Ii.00g019930.m01	Ii.00g019930.m01			GO:0009817
	Ii.00g017540.m01	Ii.00g017540.m01	Ii.00g017540.m01			Ii.00g019940.m01	Ii.00g019940.m01			GO:0009820	GO:0009820
	Ii.00g017550.m01	Ii.00g017550.m01	Ii.00g017550.m01			Ii.00g019950.m01	Ii.00g019950.m01			GO:0009825
	Ii.00g017560.m01	Ii.00g017560.m01	Ii.00g017560.m01			Ii.00g019960.m01	Ii.00g019960.m01			GO:0009826	GO:0009826
		Ii.00g017570.m01	Ii.00g017570.m01			Ii.00g019990.m01	Ii.00g019990.m01				GO:0009827
	Ii.00g017580.m01	Ii.00g017580.m01	Ii.00g017580.m01		Ii.00g020000.m01	Ii.00g020000.m01	Ii.00g020000.m01			GO:0009831
	Ii.00g017590.m01	Ii.00g017590.m01	Ii.00g017590.m01		Ii.00g020010.m01		Ii.00g020010.m01			GO:0009832
		Ii.00g017600.m01	Ii.00g017600.m01			Ii.00g020020.m01	Ii.00g020020.m01			GO:0009833	GO:0009833
	Ii.00g017610.m01	Ii.00g017610.m01	Ii.00g017610.m01		Ii.00g020030.m01	Ii.00g020030.m01	Ii.00g020030.m01		GO:0009834	GO:0009834	GO:0009834
	Ii.00g017620.m01				Ii.00g020040.m01	Ii.00g020040.m01	Ii.00g020040.m01			GO:0009840	GO:0009840
	Ii.00g017640.m01						Ii.00g020050.m01			GO:0009845	GO:0009845
	Ii.00g017650.m01		Ii.00g017650.m01			Ii.00g020070.m01	Ii.00g020070.m01			GO:0009846	GO:0009846
	Ii.00g017670.m01	Ii.00g017670.m01	Ii.00g017670.m01		Ii.00g020090.m01	Ii.00g020090.m01	Ii.00g020090.m01			GO:0009850	GO:0009850
	Ii.00g017690.m01	Ii.00g017690.m01	Ii.00g017690.m01			Ii.00g020100.m01	Ii.00g020100.m01			GO:0009851	GO:0009851
	Ii.00g017730.m01	Ii.00g017730.m01	Ii.00g017730.m01			Ii.00g020120.m01	Ii.00g020120.m01			GO:0009852	GO:0009852
	Ii.00g017740.m01	Ii.00g017740.m01	Ii.00g017740.m01			Ii.00g020130.m01	Ii.00g020130.m01			GO:0009853	GO:0009853
	Ii.00g017750.m01	Ii.00g017750.m01	Ii.00g017750.m01		Ii.00g020140.m01	Ii.00g020140.m01	Ii.00g020140.m01			GO:0009854	GO:0009854
	Ii.00g017760.m01	Ii.00g017760.m01	Ii.00g017760.m01				Ii.00g020150.m01			GO:0009860	GO:0009860
	Ii.00g017780.m01	Ii.00g017780.m01	Ii.00g017780.m01		Ii.00g020160.m01	Ii.00g020160.m01	Ii.00g020160.m01		GO:0009862	GO:0009862	GO:0009862
	Ii.00g017790.m01	Ii.00g017790.m01	Ii.00g017790.m01		Ii.00g020170.m01	Ii.00g020170.m01	Ii.00g020170.m01			GO:0009863
	Ii.00g017800.m01	Ii.00g017800.m01	Ii.00g017800.m01		Ii.00g020190.m01	Ii.00g020190.m01				GO:0009864	GO:0009864
	Ii.00g017810.m01	Ii.00g017810.m01	Ii.00g017810.m01		Ii.00g020200.m01	Ii.00g020200.m01	Ii.00g020200.m01			GO:0009865	GO:0009865
		Ii.00g017820.m01	Ii.00g017820.m01			Ii.00g020210.m01	Ii.00g020210.m01			GO:0009867	GO:0009867
	Ii.00g017830.m01	Ii.00g017830.m01	Ii.00g017830.m01		Ii.00g020220.m01				GO:0009873	GO:0009873	GO:0009873
	Ii.00g017840.m01					Ii.00g020240.m01			GO:0009875		GO:0009875
	Ii.00g017850.m01	Ii.00g017850.m01	Ii.00g017850.m01			Ii.00g020250.m01				GO:0009881	GO:0009881
	Ii.00g017860.m01	Ii.00g017860.m01	Ii.00g017860.m01			Ii.00g020260.m01	Ii.00g020260.m01			GO:0009901	GO:0009901
	Ii.00g017870.m01	Ii.00g017870.m01	Ii.00g017870.m01			Ii.00g020270.m01	Ii.00g020270.m01		GO:0009902	GO:0009902	GO:0009902
	Ii.00g017880.m01	Ii.00g017880.m01	Ii.00g017880.m01		Ii.00g020280.m01	Ii.00g020280.m01	Ii.00g020280.m01			GO:0009903	GO:0009903
	Ii.00g017890.m01	Ii.00g017890.m01	Ii.00g017890.m01			Ii.00g020290.m01	Ii.00g020290.m01		GO:0009904	GO:0009904	GO:0009904
	Ii.00g017900.m01	Ii.00g017900.m01	Ii.00g017900.m01			Ii.00g020300.m01	Ii.00g020300.m01		GO:0009908	GO:0009908	GO:0009908
			Ii.00g017910.m01			Ii.00g020310.m01	Ii.00g020310.m01		GO:0009909	GO:0009909	GO:0009909
		Ii.00g017920.m01	Ii.00g017920.m01		Ii.00g020320.m01	Ii.00g020320.m01	Ii.00g020320.m01		GO:0009910		GO:0009910
	Ii.00g017930.m01	Ii.00g017930.m01	Ii.00g017930.m01		Ii.00g020340.m01	Ii.00g020340.m01	Ii.00g020340.m01			GO:0009911	GO:0009911
	Ii.00g017940.m01	Ii.00g017940.m01	Ii.00g017940.m01			Ii.00g020360.m01	Ii.00g020360.m01		GO:0009916	GO:0009916	GO:0009916
	Ii.00g017960.m01	Ii.00g017960.m01	Ii.00g017960.m01		Ii.00g020370.m01	Ii.00g020370.m01	Ii.00g020370.m01				GO:0009920
	Ii.00g017970.m01	Ii.00g017970.m01	Ii.00g017970.m01		Ii.00g020380.m01	Ii.00g020380.m01	Ii.00g020380.m01		GO:0009922
	Ii.00g017980.m01	Ii.00g017980.m01	Ii.00g017980.m01		Ii.00g020390.m01	Ii.00g020390.m01	Ii.00g020390.m01			GO:0009924
			Ii.00g017990.m01		Ii.00g020410.m01	Ii.00g020410.m01	Ii.00g020410.m01			GO:0009926	GO:0009926
	Ii.00g018000.m01	Ii.00g018000.m01	Ii.00g018000.m01		Ii.00g020420.m01	Ii.00g020420.m01	Ii.00g020420.m01		GO:0009927	GO:0009927
	Ii.00g018030.m01		Ii.00g018030.m01		Ii.00g020440.m01					GO:0009931	GO:0009931
			Ii.00g018040.m01			Ii.00g020450.m01	Ii.00g020450.m01		GO:0009933	GO:0009933	GO:0009933
	Ii.00g018050.m01	Ii.00g018050.m01	Ii.00g018050.m01			Ii.00g020460.m01	Ii.00g020460.m01		GO:0009937
	Ii.00g018060.m01	Ii.00g018060.m01	Ii.00g018060.m01		Ii.00g020470.m01	Ii.00g020470.m01	Ii.00g020470.m01			GO:0009938
	Ii.00g018070.m01	Ii.00g018070.m01	Ii.00g018070.m01			Ii.00g020480.m01	Ii.00g020480.m01				GO:0009939
	Ii.00g018080.m01	Ii.00g018080.m01	Ii.00g018080.m01		Ii.00g020500.m01		Ii.00g020500.m01			GO:0009941	GO:0009941
	Ii.00g018090.m01	Ii.00g018090.m01	Ii.00g018090.m01				Ii.00g020520.m01			GO:0009942
	Ii.00g018100.m01	Ii.00g018100.m01	Ii.00g018100.m01		Ii.00g020540.m01	Ii.00g020540.m01				GO:0009945
	Ii.00g018110.m01	Ii.00g018110.m01	Ii.00g018110.m01		Ii.00g020550.m01	Ii.00g020550.m01	Ii.00g020550.m01		GO:0009956	GO:0009956
	Ii.00g018120.m01	Ii.00g018120.m01	Ii.00g018120.m01		Ii.00g020560.m01		Ii.00g020560.m01		GO:0009958	GO:0009958	GO:0009958
	Ii.00g018130.m01	Ii.00g018130.m01	Ii.00g018130.m01			Ii.00g020570.m01	Ii.00g020570.m01		GO:0009959	GO:0009959	GO:0009959
	Ii.00g018140.m01	Ii.00g018140.m01	Ii.00g018140.m01		Ii.00g020590.m01	Ii.00g020590.m01	Ii.00g020590.m01		GO:0009960
	Ii.00g018150.m01	Ii.00g018150.m01	Ii.00g018150.m01		Ii.00g020600.m01	Ii.00g020600.m01	Ii.00g020600.m01			GO:0009965
	Ii.00g018160.m01	Ii.00g018160.m01	Ii.00g018160.m01		Ii.00g020610.m01	Ii.00g020610.m01	Ii.00g020610.m01				GO:0009969
		Ii.00g018180.m01	Ii.00g018180.m01		Ii.00g020630.m01	Ii.00g020630.m01			GO:0009972	GO:0009972	GO:0009972
	Ii.00g018190.m01	Ii.00g018190.m01	Ii.00g018190.m01			Ii.00g020640.m01	Ii.00g020640.m01		GO:0009976		GO:0009976
	Ii.00g018200.m01	Ii.00g018200.m01	Ii.00g018200.m01		Ii.00g020660.m01		Ii.00g020660.m01		GO:0009982	GO:0009982	GO:0009982
	Ii.00g018210.m01	Ii.00g018210.m01	Ii.00g018210.m01		Ii.00g020670.m01						GO:0009986
	Ii.00g018220.m01	Ii.00g018220.m01	Ii.00g018220.m01			Ii.00g020680.m01	Ii.00g020680.m01			GO:0010008	GO:0010008
	Ii.00g018230.m01	Ii.00g018230.m01	Ii.00g018230.m01			Ii.00g020690.m01				GO:0010016
	Ii.00g018240.m01	Ii.00g018240.m01	Ii.00g018240.m01		Ii.00g020700.m01	Ii.00g020700.m01	Ii.00g020700.m01		GO:0010020	GO:0010020	GO:0010020
	Ii.00g018250.m01	Ii.00g018250.m01	Ii.00g018250.m01			Ii.00g020710.m01	Ii.00g020710.m01		GO:0010024	GO:0010024	GO:0010024
	Ii.00g018260.m01	Ii.00g018260.m01	Ii.00g018260.m01			Ii.00g020740.m01	Ii.00g020740.m01			GO:0010025	GO:0010025
	Ii.00g018270.m01	Ii.00g018270.m01	Ii.00g018270.m01		Ii.00g020750.m01				GO:0010026	GO:0010026	GO:0010026
	Ii.00g018290.m01	Ii.00g018290.m01	Ii.00g018290.m01		Ii.00g020760.m01					GO:0010027	GO:0010027
	Ii.00g018300.m01	Ii.00g018300.m01	Ii.00g018300.m01		Ii.00g020770.m01	Ii.00g020770.m01	Ii.00g020770.m01		GO:0010028	GO:0010028	GO:0010028
	Ii.00g018310.m01	Ii.00g018310.m01	Ii.00g018310.m01		Ii.00g020780.m01	Ii.00g020780.m01	Ii.00g020780.m01		GO:0010029	GO:0010029
	Ii.00g018320.m01						Ii.00g020790.m01				GO:0010030
	Ii.00g018330.m01	Ii.00g018330.m01	Ii.00g018330.m01				Ii.00g020800.m01		GO:0010038
	Ii.00g018340.m01	Ii.00g018340.m01	Ii.00g018340.m01			Ii.00g020810.m01	Ii.00g020810.m01			GO:0010039
	Ii.00g018350.m01				Ii.00g020820.m01	Ii.00g020820.m01	Ii.00g020820.m01		GO:0010044	GO:0010044	GO:0010044
	Ii.00g018360.m01	Ii.00g018360.m01	Ii.00g018360.m01				Ii.00g020830.m01			GO:0010047	GO:0010047
		Ii.00g018370.m01	Ii.00g018370.m01		Ii.00g020840.m01	Ii.00g020840.m01	Ii.00g020840.m01		GO:0010048	GO:0010048
	Ii.00g018380.m01					Ii.00g020850.m01	Ii.00g020850.m01			GO:0010051
	Ii.00g018390.m01	Ii.00g018390.m01	Ii.00g018390.m01		Ii.00g020860.m01	Ii.00g020860.m01	Ii.00g020860.m01		GO:0010052	GO:0010052	GO:0010052
	Ii.00g018400.m01				Ii.00g020890.m01	Ii.00g020890.m01			GO:0010067	GO:0010067	GO:0010067
	Ii.00g018410.m01					Ii.00g020900.m01	Ii.00g020900.m01		GO:0010073	GO:0010073	GO:0010073
	Ii.00g018430.m01	Ii.00g018430.m01	Ii.00g018430.m01		Ii.00g020910.m01						GO:0010075
	Ii.00g018440.m01	Ii.00g018440.m01	Ii.00g018440.m01		Ii.00g020930.m01	Ii.00g020930.m01	Ii.00g020930.m01			GO:0010078	GO:0010078
	Ii.00g018460.m01	Ii.00g018460.m01	Ii.00g018460.m01				Ii.00g020940.m01			GO:0010082
	Ii.00g018470.m01	Ii.00g018470.m01	Ii.00g018470.m01		Ii.00g020950.m01	Ii.00g020950.m01	Ii.00g020950.m01		GO:0010087	GO:0010087	GO:0010087
	Ii.00g018480.m01	Ii.00g018480.m01	Ii.00g018480.m01		Ii.00g020960.m01	Ii.00g020960.m01	Ii.00g020960.m01		GO:0010088	GO:0010088	GO:0010088
	Ii.00g018490.m01	Ii.00g018490.m01	Ii.00g018490.m01				Ii.00g020970.m01				GO:0010089
	Ii.00g018500.m01	Ii.00g018500.m01	Ii.00g018500.m01		Ii.00g020980.m01	Ii.00g020980.m01	Ii.00g020980.m01		GO:0010090	GO:0010090	GO:0010090
	Ii.00g018510.m01	Ii.00g018510.m01	Ii.00g018510.m01		Ii.00g020990.m01		Ii.00g020990.m01			GO:0010091
	Ii.00g018520.m01	Ii.00g018520.m01	Ii.00g018520.m01			Ii.00g021000.m01			GO:0010099
	Ii.00g018530.m01				Ii.00g021010.m01	Ii.00g021010.m01	Ii.00g021010.m01		GO:0010105	GO:0010105	GO:0010105
	Ii.00g018540.m01	Ii.00g018540.m01	Ii.00g018540.m01		Ii.00g021020.m01	Ii.00g021020.m01	Ii.00g021020.m01			GO:0010109	GO:0010109
	Ii.00g018550.m01	Ii.00g018550.m01	Ii.00g018550.m01			Ii.00g021030.m01	Ii.00g021030.m01		GO:0010112
	Ii.00g018560.m01	Ii.00g018560.m01	Ii.00g018560.m01				Ii.00g021040.m01				GO:0010113
	Ii.00g018570.m01	Ii.00g018570.m01	Ii.00g018570.m01			Ii.00g021050.m01	Ii.00g021050.m01			GO:0010114
	Ii.00g018580.m01	Ii.00g018580.m01	Ii.00g018580.m01			Ii.00g021070.m01	Ii.00g021070.m01		GO:0010115
	Ii.00g018590.m01	Ii.00g018590.m01	Ii.00g018590.m01		Ii.00g021080.m01	Ii.00g021080.m01	Ii.00g021080.m01				GO:0010118
	Ii.00g018610.m01	Ii.00g018610.m01	Ii.00g018610.m01			Ii.00g021090.m01	Ii.00g021090.m01		GO:0010119
	Ii.00g018620.m01	Ii.00g018620.m01	Ii.00g018620.m01		Ii.00g021100.m01		Ii.00g021100.m01			GO:0010133
	Ii.00g018630.m01	Ii.00g018630.m01	Ii.00g018630.m01			Ii.00g021110.m01			GO:0010142	GO:0010142	GO:0010142
	Ii.00g018640.m01	Ii.00g018640.m01	Ii.00g018640.m01				Ii.00g021120.m01			GO:0010143	GO:0010143
	Ii.00g018650.m01	Ii.00g018650.m01	Ii.00g018650.m01		Ii.00g021130.m01		Ii.00g021130.m01		GO:0010150		GO:0010150
	Ii.00g018660.m01	Ii.00g018660.m01	Ii.00g018660.m01		Ii.00g021140.m01	Ii.00g021140.m01	Ii.00g021140.m01			GO:0010152	GO:0010152
	Ii.00g018680.m01	Ii.00g018680.m01	Ii.00g018680.m01		Ii.00g021150.m01		Ii.00g021150.m01		GO:0010158
	Ii.00g018690.m01	Ii.00g018690.m01	Ii.00g018690.m01		Ii.00g021160.m01					GO:0010162	GO:0010162
	Ii.00g018700.m01	Ii.00g018700.m01	Ii.00g018700.m01		Ii.00g021170.m01	Ii.00g021170.m01	Ii.00g021170.m01		GO:0010167	GO:0010167	GO:0010167
	Ii.00g018710.m01				Ii.00g021180.m01		Ii.00g021180.m01			GO:0010179	GO:0010179
	Ii.00g018720.m01	Ii.00g018720.m01	Ii.00g018720.m01		Ii.00g021190.m01	Ii.00g021190.m01	Ii.00g021190.m01		GO:0010181	GO:0010181	GO:0010181
	Ii.00g018730.m01	Ii.00g018730.m01	Ii.00g018730.m01		Ii.00g021200.m01	Ii.00g021200.m01	Ii.00g021200.m01		GO:0010182
	Ii.00g018750.m01	Ii.00g018750.m01	Ii.00g018750.m01			Ii.00g021210.m01	Ii.00g021210.m01			GO:0010183	GO:0010183
	Ii.00g018760.m01	Ii.00g018760.m01	Ii.00g018760.m01			Ii.00g021220.m01	Ii.00g021220.m01			GO:0010187
	Ii.00g018780.m01		Ii.00g018780.m01			Ii.00g021230.m01	Ii.00g021230.m01			GO:0010189	GO:0010189
	Ii.00g018800.m01	Ii.00g018800.m01	Ii.00g018800.m01			Ii.00g021240.m01	Ii.00g021240.m01			GO:0010192
	Ii.00g018810.m01	Ii.00g018810.m01	Ii.00g018810.m01		Ii.00g021250.m01	Ii.00g021250.m01	Ii.00g021250.m01				GO:0010193
	Ii.00g018820.m01	Ii.00g018820.m01	Ii.00g018820.m01		Ii.00g021260.m01	Ii.00g021260.m01	Ii.00g021260.m01			GO:0010199
			Ii.00g018830.m01			Ii.00g021270.m01	Ii.00g021270.m01			GO:0010200	GO:0010200
	Ii.00g018840.m01	Ii.00g018840.m01	Ii.00g018840.m01			Ii.00g021280.m01	Ii.00g021280.m01			GO:0010205
	Ii.00g018850.m01	Ii.00g018850.m01	Ii.00g018850.m01			Ii.00g021290.m01	Ii.00g021290.m01		GO:0010206	GO:0010206	GO:0010206
	Ii.00g018860.m01	Ii.00g018860.m01	Ii.00g018860.m01		Ii.00g021300.m01				GO:0010207	GO:0010207	GO:0010207
	Ii.00g018870.m01	Ii.00g018870.m01	Ii.00g018870.m01			Ii.00g021310.m01				GO:0010208
	Ii.00g018880.m01	Ii.00g018880.m01	Ii.00g018880.m01			Ii.00g021320.m01	Ii.00g021320.m01		GO:0010212
	Ii.00g018890.m01	Ii.00g018890.m01	Ii.00g018890.m01				Ii.00g021330.m01			GO:0010213
		Ii.00g018900.m01	Ii.00g018900.m01			Ii.00g021340.m01	Ii.00g021340.m01		GO:0010215	GO:0010215	GO:0010215
	Ii.00g018910.m01	Ii.00g018910.m01	Ii.00g018910.m01			Ii.00g021350.m01	Ii.00g021350.m01			GO:0010216
	Ii.00g018920.m01					Ii.00g021360.m01	Ii.00g021360.m01			GO:0010218	GO:0010218
	Ii.00g018940.m01	Ii.00g018940.m01	Ii.00g018940.m01			Ii.00g021370.m01	Ii.00g021370.m01			GO:0010223
	Ii.00g018950.m01	Ii.00g018950.m01	Ii.00g018950.m01		Ii.00g021380.m01	Ii.00g021380.m01	Ii.00g021380.m01			GO:0010224
	Ii.00g018960.m01	Ii.00g018960.m01	Ii.00g018960.m01		Ii.00g021390.m01		Ii.00g021390.m01				GO:0010227
	Ii.00g018970.m01	Ii.00g018970.m01	Ii.00g018970.m01		Ii.00g021400.m01	Ii.00g021400.m01	Ii.00g021400.m01			GO:0010228	GO:0010228
	Ii.00g018980.m01	Ii.00g018980.m01	Ii.00g018980.m01		Ii.00g021410.m01	Ii.00g021410.m01	Ii.00g021410.m01				GO:0010229
			Ii.00g019010.m01		Ii.00g021420.m01	Ii.00g021420.m01	Ii.00g021420.m01				GO:0010231
	Ii.00g019030.m01	Ii.00g019030.m01	Ii.00g019030.m01		Ii.00g021430.m01	Ii.00g021430.m01	Ii.00g021430.m01		GO:0010241
	Ii.00g019040.m01	Ii.00g019040.m01	Ii.00g019040.m01		Ii.00g021440.m01	Ii.00g021440.m01	Ii.00g021440.m01				GO:0010244
	Ii.00g019050.m01		Ii.00g019050.m01		Ii.00g021450.m01	Ii.00g021450.m01					GO:0010245
	Ii.00g019060.m01	Ii.00g019060.m01	Ii.00g019060.m01		Ii.00g021460.m01	Ii.00g021460.m01	Ii.00g021460.m01		GO:0010252	GO:0010252	GO:0010252
	Ii.00g019070.m01	Ii.00g019070.m01	Ii.00g019070.m01			Ii.00g021470.m01	Ii.00g021470.m01			GO:0010253	GO:0010253
	Ii.00g019080.m01	Ii.00g019080.m01	Ii.00g019080.m01			Ii.00g021480.m01	Ii.00g021480.m01			GO:0010256	GO:0010256
			Ii.00g019090.m01			Ii.00g021490.m01	Ii.00g021490.m01		GO:0010264	GO:0010264
	Ii.00g019110.m01	Ii.00g019110.m01	Ii.00g019110.m01			Ii.00g021510.m01	Ii.00g021510.m01		GO:0010265
	Ii.00g019120.m01	Ii.00g019120.m01	Ii.00g019120.m01		Ii.00g021520.m01	Ii.00g021520.m01	Ii.00g021520.m01				GO:0010267
	Ii.00g019130.m01	Ii.00g019130.m01	Ii.00g019130.m01		Ii.00g021530.m01	Ii.00g021530.m01	Ii.00g021530.m01			GO:0010268	GO:0010268
	Ii.00g019140.m01	Ii.00g019140.m01	Ii.00g019140.m01		Ii.00g021540.m01	Ii.00g021540.m01	Ii.00g021540.m01			GO:0010271
	Ii.00g019150.m01	Ii.00g019150.m01				Ii.00g021560.m01			GO:0010274	GO:0010274	GO:0010274
	Ii.00g019160.m01	Ii.00g019160.m01	Ii.00g019160.m01		Ii.00g021570.m01	Ii.00g021570.m01	Ii.00g021570.m01			GO:0010276	GO:0010276
	Ii.00g019170.m01				Ii.00g021590.m01	Ii.00g021590.m01	Ii.00g021590.m01		GO:0010277	GO:0010277	GO:0010277
	Ii.00g019180.m01				Ii.00g021600.m01	Ii.00g021600.m01	Ii.00g021600.m01			GO:0010280	GO:0010280
		Ii.00g019200.m01	Ii.00g019200.m01			Ii.00g021620.m01	Ii.00g021620.m01			GO:0010287	GO:0010287
	Ii.00g019210.m01	Ii.00g019210.m01	Ii.00g019210.m01		Ii.00g021640.m01	Ii.00g021640.m01				GO:0010304
	Ii.00g019220.m01	Ii.00g019220.m01	Ii.00g019220.m01		Ii.00g021650.m01		Ii.00g021650.m01			GO:0010305	GO:0010305
	Ii.00g019230.m01	Ii.00g019230.m01	Ii.00g019230.m01			Ii.00g021660.m01			GO:0010309
	Ii.00g019240.m01					Ii.00g021670.m01	Ii.00g021670.m01			GO:0010315	GO:0010315
	Ii.00g019250.m01	Ii.00g019250.m01	Ii.00g019250.m01		Ii.00g021690.m01	Ii.00g021690.m01	Ii.00g021690.m01			GO:0010319	GO:0010319
	Ii.00g019260.m01	Ii.00g019260.m01	Ii.00g019260.m01		Ii.00g021700.m01		Ii.00g021700.m01			GO:0010329	GO:0010329
	Ii.00g019290.m01	Ii.00g019290.m01	Ii.00g019290.m01			Ii.00g021710.m01	Ii.00g021710.m01		GO:0010330		GO:0010330
	Ii.00g019310.m01	Ii.00g019310.m01	Ii.00g019310.m01		Ii.00g021720.m01	Ii.00g021720.m01	Ii.00g021720.m01			GO:0010332
	Ii.00g019320.m01	Ii.00g019320.m01	Ii.00g019320.m01			Ii.00g021730.m01			GO:0010333	GO:0010333	GO:0010333
			Ii.00g019330.m01		Ii.00g021740.m01	Ii.00g021740.m01	Ii.00g021740.m01		GO:0010338
		Ii.00g019340.m01	Ii.00g019340.m01		Ii.00g021750.m01	Ii.00g021750.m01	Ii.00g021750.m01				GO:0010343
	Ii.00g019380.m01	Ii.00g019380.m01	Ii.00g019380.m01		Ii.00g021760.m01	Ii.00g021760.m01				GO:0010344
	Ii.00g019390.m01	Ii.00g019390.m01	Ii.00g019390.m01			Ii.00g021770.m01			GO:0010349	GO:0010349	GO:0010349
	Ii.00g019400.m01	Ii.00g019400.m01	Ii.00g019400.m01		Ii.00g021780.m01	Ii.00g021780.m01	Ii.00g021780.m01			GO:0010364	GO:0010364
	Ii.00g019410.m01	Ii.00g019410.m01	Ii.00g019410.m01				Ii.00g021790.m01		GO:0010374
	Ii.00g019430.m01	Ii.00g019430.m01	Ii.00g019430.m01		Ii.00g021800.m01		Ii.00g021800.m01			GO:0010375
	Ii.00g019440.m01		Ii.00g019440.m01		Ii.00g021810.m01	Ii.00g021810.m01	Ii.00g021810.m01				GO:0010378
	Ii.00g019470.m01					Ii.00g021820.m01	Ii.00g021820.m01			GO:0010389	GO:0010389
	Ii.00g019480.m01	Ii.00g019480.m01	Ii.00g019480.m01		Ii.00g021830.m01	Ii.00g021830.m01	Ii.00g021830.m01		GO:0010390
	Ii.00g019490.m01				Ii.00g021840.m01	Ii.00g021840.m01	Ii.00g021840.m01		GO:0010411	GO:0010411	GO:0010411
	Ii.00g019500.m01	Ii.00g019500.m01	Ii.00g019500.m01		Ii.00g021850.m01	Ii.00g021850.m01				GO:0010413	GO:0010413
	Ii.00g019510.m01	Ii.00g019510.m01	Ii.00g019510.m01			Ii.00g021860.m01				GO:0010417	GO:0010417
			Ii.00g019530.m01		Ii.00g021880.m01	Ii.00g021880.m01	Ii.00g021880.m01			GO:0010421
	Ii.00g019540.m01	Ii.00g019540.m01	Ii.00g019540.m01			Ii.00g021890.m01	Ii.00g021890.m01		GO:0010427	GO:0010427	GO:0010427
	Ii.00g019550.m01	Ii.00g019550.m01	Ii.00g019550.m01		Ii.00g021900.m01		Ii.00g021900.m01			GO:0010431
	Ii.00g019560.m01	Ii.00g019560.m01	Ii.00g019560.m01		Ii.00g021910.m01	Ii.00g021910.m01	Ii.00g021910.m01			GO:0010436
	Ii.00g019570.m01	Ii.00g019570.m01	Ii.00g019570.m01			Ii.00g021940.m01	Ii.00g021940.m01			GO:0010438
	Ii.00g019580.m01	Ii.00g019580.m01	Ii.00g019580.m01		Ii.00g021950.m01	Ii.00g021950.m01	Ii.00g021950.m01			GO:0010439
	Ii.00g019590.m01	Ii.00g019590.m01	Ii.00g019590.m01		Ii.00g021960.m01		Ii.00g021960.m01			GO:0010444
	Ii.00g019600.m01	Ii.00g019600.m01	Ii.00g019600.m01			Ii.00g021970.m01	Ii.00g021970.m01				GO:0010445
	Ii.00g019610.m01	Ii.00g019610.m01	Ii.00g019610.m01		Ii.00g021980.m01	Ii.00g021980.m01	Ii.00g021980.m01		GO:0010447	GO:0010447
	Ii.00g019620.m01	Ii.00g019620.m01	Ii.00g019620.m01		Ii.00g021990.m01		Ii.00g021990.m01			GO:0010466	GO:0010466
	Ii.00g019630.m01	Ii.00g019630.m01	Ii.00g019630.m01		Ii.00g022000.m01		Ii.00g022000.m01			GO:0010467
		Ii.00g019640.m01	Ii.00g019640.m01		Ii.00g022010.m01		Ii.00g022010.m01		GO:0010468	GO:0010468	GO:0010468
	Ii.00g019650.m01	Ii.00g019650.m01	Ii.00g019650.m01		Ii.00g022030.m01	Ii.00g022030.m01	Ii.00g022030.m01		GO:0010485
	Ii.00g019660.m01	Ii.00g019660.m01	Ii.00g019660.m01		Ii.00g022040.m01	Ii.00g022040.m01	Ii.00g022040.m01			GO:0010492
	Ii.00g019670.m01	Ii.00g019670.m01	Ii.00g019670.m01		Ii.00g022060.m01	Ii.00g022060.m01	Ii.00g022060.m01			GO:0010494
		Ii.00g019680.m01	Ii.00g019680.m01		Ii.00g022070.m01		Ii.00g022070.m01		GO:0010497	GO:0010497	GO:0010497
	Ii.00g019690.m01	Ii.00g019690.m01	Ii.00g019690.m01		Ii.00g022080.m01	Ii.00g022080.m01	Ii.00g022080.m01			GO:0010498	GO:0010498
	Ii.00g019700.m01	Ii.00g019700.m01	Ii.00g019700.m01		Ii.00g022090.m01		Ii.00g022090.m01			GO:0010499	GO:0010499
	Ii.00g019710.m01	Ii.00g019710.m01	Ii.00g019710.m01		Ii.00g022100.m01	Ii.00g022100.m01	Ii.00g022100.m01		GO:0010506	GO:0010506
	Ii.00g019720.m01				Ii.00g022110.m01	Ii.00g022110.m01	Ii.00g022110.m01			GO:0010540
			Ii.00g019730.m01			Ii.00g022120.m01				GO:0010541
	Ii.00g019750.m01		Ii.00g019750.m01			Ii.00g022150.m01	Ii.00g022150.m01			GO:0010584	GO:0010584
	Ii.00g019760.m01	Ii.00g019760.m01	Ii.00g019760.m01		Ii.00g022170.m01				GO:0010598	GO:0010598	GO:0010598
			Ii.00g019770.m01			Ii.00g022180.m01	Ii.00g022180.m01				GO:0010608
	Ii.00g019780.m01	Ii.00g019780.m01	Ii.00g019780.m01				Ii.00g022190.m01			GO:0010821
	Ii.00g019790.m01	Ii.00g019790.m01	Ii.00g019790.m01		Ii.00g022200.m01	Ii.00g022200.m01	Ii.00g022200.m01				GO:0010833
	Ii.00g019800.m01	Ii.00g019800.m01	Ii.00g019800.m01		Ii.00g022210.m01		Ii.00g022210.m01			GO:0010896	GO:0010896
	Ii.00g019810.m01	Ii.00g019810.m01	Ii.00g019810.m01			Ii.00g022240.m01	Ii.00g022240.m01				GO:0010906
	Ii.00g019820.m01	Ii.00g019820.m01	Ii.00g019820.m01		Ii.00g022250.m01	Ii.00g022250.m01				GO:0010922
		Ii.00g019830.m01	Ii.00g019830.m01		Ii.00g022270.m01	Ii.00g022270.m01	Ii.00g022270.m01		GO:0010945		GO:0010945
	Ii.00g019840.m01	Ii.00g019840.m01	Ii.00g019840.m01			Ii.00g022290.m01				GO:0010951	GO:0010951
	Ii.00g019850.m01	Ii.00g019850.m01	Ii.00g019850.m01			Ii.00g022300.m01				GO:0010952
	Ii.00g019860.m01	Ii.00g019860.m01	Ii.00g019860.m01		Ii.00g022310.m01	Ii.00g022310.m01	Ii.00g022310.m01		GO:0010960
	Ii.00g019870.m01	Ii.00g019870.m01	Ii.00g019870.m01		Ii.00g022320.m01	Ii.00g022320.m01	Ii.00g022320.m01		GO:0010968	GO:0010968	GO:0010968
	Ii.00g019880.m01	Ii.00g019880.m01	Ii.00g019880.m01		Ii.00g022330.m01	Ii.00g022330.m01	Ii.00g022330.m01		GO:0010997		GO:0010997
	Ii.00g019890.m01	Ii.00g019890.m01	Ii.00g019890.m01			Ii.00g022340.m01			GO:0012501	GO:0012501	GO:0012501
	Ii.00g019900.m01	Ii.00g019900.m01	Ii.00g019900.m01		Ii.00g022350.m01	Ii.00g022350.m01	Ii.00g022350.m01			GO:0012505	GO:0012505
	Ii.00g019910.m01	Ii.00g019910.m01	Ii.00g019910.m01		Ii.00g022360.m01		Ii.00g022360.m01				GO:0012506
	Ii.00g019920.m01	Ii.00g019920.m01	Ii.00g019920.m01		Ii.00g022370.m01	Ii.00g022370.m01				GO:0012507	GO:0012507
	Ii.00g019930.m01	Ii.00g019930.m01	Ii.00g019930.m01		Ii.00g022380.m01		Ii.00g022380.m01		GO:0012511	GO:0012511	GO:0012511
	Ii.00g019940.m01	Ii.00g019940.m01	Ii.00g019940.m01		Ii.00g022400.m01	Ii.00g022400.m01	Ii.00g022400.m01		GO:0015018	GO:0015018	GO:0015018
	Ii.00g019950.m01	Ii.00g019950.m01	Ii.00g019950.m01		Ii.00g022410.m01	Ii.00g022410.m01	Ii.00g022410.m01		GO:0015020	GO:0015020	GO:0015020
	Ii.00g019960.m01	Ii.00g019960.m01	Ii.00g019960.m01			Ii.00g022450.m01	Ii.00g022450.m01			GO:0015030
		Ii.00g019980.m01	Ii.00g019980.m01		Ii.00g022470.m01	Ii.00g022470.m01	Ii.00g022470.m01		GO:0015031	GO:0015031	GO:0015031
	Ii.00g019990.m01	Ii.00g019990.m01	Ii.00g019990.m01		Ii.00g022480.m01				GO:0015035	GO:0015035	GO:0015035
	Ii.00g020000.m01	Ii.00g020000.m01	Ii.00g020000.m01		Ii.00g022490.m01	Ii.00g022490.m01	Ii.00g022490.m01			GO:0015074	GO:0015074
	Ii.00g020010.m01	Ii.00g020010.m01	Ii.00g020010.m01				Ii.00g022500.m01		GO:0015078	GO:0015078	GO:0015078
	Ii.00g020020.m01	Ii.00g020020.m01	Ii.00g020020.m01		Ii.00g022520.m01				GO:0015079	GO:0015079	GO:0015079
	Ii.00g020030.m01	Ii.00g020030.m01	Ii.00g020030.m01			Ii.00g022530.m01	Ii.00g022530.m01			GO:0015086	GO:0015086
	Ii.00g020040.m01	Ii.00g020040.m01	Ii.00g020040.m01		Ii.00g022540.m01	Ii.00g022540.m01	Ii.00g022540.m01		GO:0015095	GO:0015095
	Ii.00g020050.m01	Ii.00g020050.m01	Ii.00g020050.m01		Ii.00g022550.m01	Ii.00g022550.m01	Ii.00g022550.m01		GO:0015098	GO:0015098	GO:0015098
		Ii.00g020060.m01	Ii.00g020060.m01		Ii.00g022560.m01	Ii.00g022560.m01			GO:0015112	GO:0015112	GO:0015112
	Ii.00g020070.m01	Ii.00g020070.m01	Ii.00g020070.m01			Ii.00g022570.m01	Ii.00g022570.m01			GO:0015114	GO:0015114
	Ii.00g020090.m01	Ii.00g020090.m01	Ii.00g020090.m01		Ii.00g022580.m01	Ii.00g022580.m01	Ii.00g022580.m01		GO:0015116	GO:0015116	GO:0015116
	Ii.00g020100.m01	Ii.00g020100.m01	Ii.00g020100.m01			Ii.00g022590.m01	Ii.00g022590.m01		GO:0015144
	Ii.00g020110.m01				Ii.00g022600.m01	Ii.00g022600.m01	Ii.00g022600.m01		GO:0015145	GO:0015145	GO:0015145
	Ii.00g020120.m01	Ii.00g020120.m01	Ii.00g020120.m01			Ii.00g022610.m01	Ii.00g022610.m01		GO:0015165
	Ii.00g020130.m01	Ii.00g020130.m01	Ii.00g020130.m01		Ii.00g022630.m01	Ii.00g022630.m01	Ii.00g022630.m01			GO:0015171	GO:0015171
	Ii.00g020140.m01	Ii.00g020140.m01	Ii.00g020140.m01				Ii.00g022640.m01				GO:0015173
	Ii.00g020150.m01		Ii.00g020150.m01		Ii.00g022660.m01	Ii.00g022660.m01	Ii.00g022660.m01				GO:0015175
	Ii.00g020160.m01	Ii.00g020160.m01	Ii.00g020160.m01		Ii.00g022670.m01	Ii.00g022670.m01	Ii.00g022670.m01				GO:0015180
	Ii.00g020170.m01	Ii.00g020170.m01	Ii.00g020170.m01				Ii.00g022690.m01				GO:0015181
	Ii.00g020190.m01	Ii.00g020190.m01	Ii.00g020190.m01		Ii.00g022700.m01						GO:0015185
	Ii.00g020200.m01	Ii.00g020200.m01	Ii.00g020200.m01		Ii.00g022710.m01	Ii.00g022710.m01				GO:0015189	GO:0015189
	Ii.00g020210.m01	Ii.00g020210.m01	Ii.00g020210.m01		Ii.00g022720.m01	Ii.00g022720.m01	Ii.00g022720.m01		GO:0015204
	Ii.00g020220.m01	Ii.00g020220.m01	Ii.00g020220.m01		Ii.00g022730.m01	Ii.00g022730.m01	Ii.00g022730.m01		GO:0015205	GO:0015205	GO:0015205
	Ii.00g020230.m01					Ii.00g022740.m01	Ii.00g022740.m01		GO:0015211	GO:0015211	GO:0015211
	Ii.00g020240.m01	Ii.00g020240.m01	Ii.00g020240.m01			Ii.00g022750.m01	Ii.00g022750.m01		GO:0015217
	Ii.00g020250.m01	Ii.00g020250.m01	Ii.00g020250.m01		Ii.00g022760.m01	Ii.00g022760.m01	Ii.00g022760.m01				GO:0015232
	Ii.00g020260.m01	Ii.00g020260.m01	Ii.00g020260.m01			Ii.00g022770.m01	Ii.00g022770.m01				GO:0015234
	Ii.00g020270.m01	Ii.00g020270.m01	Ii.00g020270.m01			Ii.00g022780.m01	Ii.00g022780.m01			GO:0015238	GO:0015238
	Ii.00g020280.m01	Ii.00g020280.m01	Ii.00g020280.m01			Ii.00g022800.m01				GO:0015248
	Ii.00g020290.m01	Ii.00g020290.m01	Ii.00g020290.m01		Ii.00g022820.m01	Ii.00g022820.m01	Ii.00g022820.m01			GO:0015250	GO:0015250
	Ii.00g020300.m01	Ii.00g020300.m01	Ii.00g020300.m01		Ii.00g022830.m01		Ii.00g022830.m01		GO:0015267	GO:0015267	GO:0015267
	Ii.00g020310.m01	Ii.00g020310.m01	Ii.00g020310.m01		Ii.00g022840.m01		Ii.00g022840.m01		GO:0015276	GO:0015276	GO:0015276
	Ii.00g020320.m01	Ii.00g020320.m01	Ii.00g020320.m01			Ii.00g022850.m01	Ii.00g022850.m01				GO:0015288
	Ii.00g020340.m01	Ii.00g020340.m01	Ii.00g020340.m01				Ii.00g022860.m01				GO:0015292
	Ii.00g020360.m01	Ii.00g020360.m01	Ii.00g020360.m01		Ii.00g022870.m01		Ii.00g022870.m01			GO:0015293	GO:0015293
	Ii.00g020370.m01	Ii.00g020370.m01	Ii.00g020370.m01				Ii.00g022880.m01		GO:0015297	GO:0015297	GO:0015297
	Ii.00g020380.m01	Ii.00g020380.m01	Ii.00g020380.m01		Ii.00g022890.m01	Ii.00g022890.m01	Ii.00g022890.m01		GO:0015299	GO:0015299	GO:0015299
	Ii.00g020390.m01	Ii.00g020390.m01	Ii.00g020390.m01		Ii.00g022900.m01					GO:0015301	GO:0015301
	Ii.00g020410.m01	Ii.00g020410.m01	Ii.00g020410.m01		Ii.00g022910.m01	Ii.00g022910.m01	Ii.00g022910.m01				GO:0015321
	Ii.00g020420.m01	Ii.00g020420.m01	Ii.00g020420.m01		Ii.00g022920.m01					GO:0015367	GO:0015367
	Ii.00g020440.m01	Ii.00g020440.m01	Ii.00g020440.m01		Ii.00g022930.m01	Ii.00g022930.m01	Ii.00g022930.m01		GO:0015369	GO:0015369	GO:0015369
		Ii.00g020450.m01	Ii.00g020450.m01				Ii.00g022940.m01		GO:0015377	GO:0015377
	Ii.00g020460.m01	Ii.00g020460.m01	Ii.00g020460.m01		Ii.00g022950.m01	Ii.00g022950.m01	Ii.00g022950.m01			GO:0015385
	Ii.00g020470.m01	Ii.00g020470.m01	Ii.00g020470.m01		Ii.00g022960.m01	Ii.00g022960.m01	Ii.00g022960.m01		GO:0015386	GO:0015386
	Ii.00g020480.m01	Ii.00g020480.m01	Ii.00g020480.m01		Ii.00g022970.m01					GO:0015412
	Ii.00g020490.m01				Ii.00g022980.m01	Ii.00g022980.m01	Ii.00g022980.m01				GO:0015415
	Ii.00g020500.m01	Ii.00g020500.m01	Ii.00g020500.m01		Ii.00g022990.m01					GO:0015419
			Ii.00g020520.m01			Ii.00g023000.m01				GO:0015424
	Ii.00g020530.m01	Ii.00g020530.m01	Ii.00g020530.m01		Ii.00g023010.m01	Ii.00g023010.m01					GO:0015430
	Ii.00g020540.m01	Ii.00g020540.m01	Ii.00g020540.m01		Ii.00g023020.m01	Ii.00g023020.m01	Ii.00g023020.m01			GO:0015438
	Ii.00g020550.m01	Ii.00g020550.m01	Ii.00g020550.m01		Ii.00g023040.m01	Ii.00g023040.m01	Ii.00g023040.m01		GO:0015444	GO:0015444	GO:0015444
	Ii.00g020560.m01	Ii.00g020560.m01	Ii.00g020560.m01		Ii.00g023050.m01		Ii.00g023050.m01				GO:0015450
	Ii.00g020570.m01	Ii.00g020570.m01	Ii.00g020570.m01			Ii.00g023060.m01					GO:0015562
	Ii.00g020580.m01	Ii.00g020580.m01	Ii.00g020580.m01		Ii.00g023070.m01	Ii.00g023070.m01	Ii.00g023070.m01			GO:0015616	GO:0015616
	Ii.00g020590.m01	Ii.00g020590.m01	Ii.00g020590.m01				Ii.00g023080.m01			GO:0015627	GO:0015627
	Ii.00g020600.m01	Ii.00g020600.m01	Ii.00g020600.m01				Ii.00g023100.m01			GO:0015628	GO:0015628
	Ii.00g020610.m01	Ii.00g020610.m01	Ii.00g020610.m01			Ii.00g023110.m01	Ii.00g023110.m01		GO:0015629	GO:0015629	GO:0015629
	Ii.00g020630.m01	Ii.00g020630.m01	Ii.00g020630.m01		Ii.00g023140.m01	Ii.00g023140.m01	Ii.00g023140.m01			GO:0015630
	Ii.00g020640.m01	Ii.00g020640.m01	Ii.00g020640.m01				Ii.00g023150.m01		GO:0015631	GO:0015631	GO:0015631
	Ii.00g020650.m01				Ii.00g023160.m01	Ii.00g023160.m01	Ii.00g023160.m01			GO:0015655
	Ii.00g020660.m01	Ii.00g020660.m01	Ii.00g020660.m01		Ii.00g023170.m01	Ii.00g023170.m01	Ii.00g023170.m01				GO:0015658
	Ii.00g020670.m01	Ii.00g020670.m01	Ii.00g020670.m01			Ii.00g023180.m01	Ii.00g023180.m01				GO:0015662
	Ii.00g020680.m01	Ii.00g020680.m01	Ii.00g020680.m01			Ii.00g023190.m01	Ii.00g023190.m01			GO:0015671	GO:0015671
	Ii.00g020690.m01	Ii.00g020690.m01	Ii.00g020690.m01		Ii.00g023200.m01	Ii.00g023200.m01	Ii.00g023200.m01		GO:0015689	GO:0015689	GO:0015689
	Ii.00g020700.m01	Ii.00g020700.m01	Ii.00g020700.m01				Ii.00g023210.m01		GO:0015693	GO:0015693	GO:0015693
	Ii.00g020710.m01	Ii.00g020710.m01	Ii.00g020710.m01		Ii.00g023220.m01				GO:0015696	GO:0015696	GO:0015696
	Ii.00g020730.m01	Ii.00g020730.m01	Ii.00g020730.m01		Ii.00g023230.m01	Ii.00g023230.m01	Ii.00g023230.m01			GO:0015698	GO:0015698
	Ii.00g020740.m01	Ii.00g020740.m01	Ii.00g020740.m01			Ii.00g023240.m01	Ii.00g023240.m01		GO:0015706	GO:0015706	GO:0015706
	Ii.00g020750.m01	Ii.00g020750.m01	Ii.00g020750.m01		Ii.00g023260.m01	Ii.00g023260.m01	Ii.00g023260.m01			GO:0015712
	Ii.00g020760.m01	Ii.00g020760.m01	Ii.00g020760.m01		Ii.00g023310.m01	Ii.00g023310.m01	Ii.00g023310.m01			GO:0015742	GO:0015742
	Ii.00g020770.m01	Ii.00g020770.m01	Ii.00g020770.m01		Ii.00g023320.m01	Ii.00g023320.m01	Ii.00g023320.m01		GO:0015743	GO:0015743	GO:0015743
	Ii.00g020780.m01	Ii.00g020780.m01	Ii.00g020780.m01		Ii.00g023330.m01	Ii.00g023330.m01	Ii.00g023330.m01		GO:0015749	GO:0015749	GO:0015749
	Ii.00g020790.m01		Ii.00g020790.m01		Ii.00g023350.m01	Ii.00g023350.m01	Ii.00g023350.m01			GO:0015770	GO:0015770
	Ii.00g020800.m01		Ii.00g020800.m01				Ii.00g023360.m01			GO:0015777
	Ii.00g020810.m01	Ii.00g020810.m01	Ii.00g020810.m01			Ii.00g023370.m01	Ii.00g023370.m01		GO:0015780		GO:0015780
	Ii.00g020820.m01	Ii.00g020820.m01	Ii.00g020820.m01			Ii.00g023380.m01	Ii.00g023380.m01				GO:0015783
	Ii.00g020830.m01		Ii.00g020830.m01			Ii.00g023390.m01	Ii.00g023390.m01				GO:0015786
	Ii.00g020840.m01	Ii.00g020840.m01	Ii.00g020840.m01			Ii.00g023400.m01	Ii.00g023400.m01				GO:0015794
	Ii.00g020850.m01	Ii.00g020850.m01	Ii.00g020850.m01			Ii.00g023420.m01	Ii.00g023420.m01				GO:0015803
	Ii.00g020860.m01	Ii.00g020860.m01	Ii.00g020860.m01			Ii.00g023430.m01	Ii.00g023430.m01				GO:0015808
	Ii.00g020870.m01	Ii.00g020870.m01	Ii.00g020870.m01		Ii.00g023440.m01	Ii.00g023440.m01	Ii.00g023440.m01				GO:0015812
	Ii.00g020890.m01	Ii.00g020890.m01	Ii.00g020890.m01		Ii.00g023450.m01	Ii.00g023450.m01	Ii.00g023450.m01			GO:0015813	GO:0015813
	Ii.00g020900.m01	Ii.00g020900.m01	Ii.00g020900.m01			Ii.00g023460.m01	Ii.00g023460.m01			GO:0015833	GO:0015833
	Ii.00g020910.m01	Ii.00g020910.m01	Ii.00g020910.m01			Ii.00g023480.m01				GO:0015851	GO:0015851
	Ii.00g020930.m01	Ii.00g020930.m01	Ii.00g020930.m01		Ii.00g023500.m01	Ii.00g023500.m01	Ii.00g023500.m01			GO:0015853	GO:0015853
	Ii.00g020940.m01	Ii.00g020940.m01	Ii.00g020940.m01			Ii.00g023510.m01	Ii.00g023510.m01			GO:0015854	GO:0015854
	Ii.00g020950.m01	Ii.00g020950.m01	Ii.00g020950.m01		Ii.00g023520.m01	Ii.00g023520.m01	Ii.00g023520.m01			GO:0015860	GO:0015860
	Ii.00g020960.m01	Ii.00g020960.m01	Ii.00g020960.m01			Ii.00g023530.m01	Ii.00g023530.m01				GO:0015866
			Ii.00g020970.m01			Ii.00g023540.m01	Ii.00g023540.m01				GO:0015867
	Ii.00g020980.m01	Ii.00g020980.m01	Ii.00g020980.m01				Ii.00g023550.m01			GO:0015876	GO:0015876
	Ii.00g020990.m01	Ii.00g020990.m01	Ii.00g020990.m01			Ii.00g023560.m01	Ii.00g023560.m01				GO:0015886
	Ii.00g021000.m01	Ii.00g021000.m01	Ii.00g021000.m01		Ii.00g023570.m01	Ii.00g023570.m01	Ii.00g023570.m01			GO:0015910	GO:0015910
	Ii.00g021010.m01	Ii.00g021010.m01	Ii.00g021010.m01			Ii.00g023590.m01	Ii.00g023590.m01		GO:0015914	GO:0015914	GO:0015914
	Ii.00g021020.m01	Ii.00g021020.m01	Ii.00g021020.m01		Ii.00g023600.m01		Ii.00g023600.m01			GO:0015918
		Ii.00g021030.m01	Ii.00g021030.m01			Ii.00g023620.m01	Ii.00g023620.m01				GO:0015920
	Ii.00g021040.m01	Ii.00g021040.m01	Ii.00g021040.m01		Ii.00g023630.m01	Ii.00g023630.m01	Ii.00g023630.m01			GO:0015927	GO:0015927
	Ii.00g021050.m01	Ii.00g021050.m01	Ii.00g021050.m01			Ii.00g023640.m01	Ii.00g023640.m01		GO:0015930	GO:0015930	GO:0015930
	Ii.00g021070.m01	Ii.00g021070.m01	Ii.00g021070.m01		Ii.00g023650.m01	Ii.00g023650.m01	Ii.00g023650.m01			GO:0015931	GO:0015931
	Ii.00g021080.m01	Ii.00g021080.m01	Ii.00g021080.m01		Ii.00g023660.m01		Ii.00g023660.m01		GO:0015934	GO:0015934	GO:0015934
	Ii.00g021090.m01	Ii.00g021090.m01	Ii.00g021090.m01		Ii.00g023670.m01				GO:0015935	GO:0015935	GO:0015935
	Ii.00g021100.m01	Ii.00g021100.m01	Ii.00g021100.m01		Ii.00g023680.m01	Ii.00g023680.m01	Ii.00g023680.m01		GO:0015936	GO:0015936	GO:0015936
	Ii.00g021110.m01	Ii.00g021110.m01	Ii.00g021110.m01		Ii.00g023690.m01	Ii.00g023690.m01	Ii.00g023690.m01		GO:0015937	GO:0015937	GO:0015937
	Ii.00g021120.m01		Ii.00g021120.m01		Ii.00g023700.m01	Ii.00g023700.m01	Ii.00g023700.m01				GO:0015938
	Ii.00g021130.m01	Ii.00g021130.m01	Ii.00g021130.m01		Ii.00g023720.m01		Ii.00g023720.m01		GO:0015940	GO:0015940	GO:0015940
	Ii.00g021140.m01	Ii.00g021140.m01	Ii.00g021140.m01		Ii.00g023740.m01	Ii.00g023740.m01	Ii.00g023740.m01			GO:0015941
	Ii.00g021150.m01	Ii.00g021150.m01	Ii.00g021150.m01		Ii.00g023750.m01	Ii.00g023750.m01	Ii.00g023750.m01		GO:0015969	GO:0015969	GO:0015969
	Ii.00g021160.m01	Ii.00g021160.m01	Ii.00g021160.m01			Ii.00g023760.m01	Ii.00g023760.m01			GO:0015970
	Ii.00g021170.m01	Ii.00g021170.m01	Ii.00g021170.m01			Ii.00g023770.m01	Ii.00g023770.m01		GO:0015976
	Ii.00g021180.m01	Ii.00g021180.m01	Ii.00g021180.m01		Ii.00g023780.m01	Ii.00g023780.m01	Ii.00g023780.m01		GO:0015977	GO:0015977	GO:0015977
	Ii.00g021190.m01	Ii.00g021190.m01	Ii.00g021190.m01		Ii.00g023790.m01				GO:0015979	GO:0015979	GO:0015979
	Ii.00g021200.m01	Ii.00g021200.m01	Ii.00g021200.m01		Ii.00g023810.m01				GO:0015986	GO:0015986	GO:0015986
	Ii.00g021210.m01	Ii.00g021210.m01	Ii.00g021210.m01		Ii.00g023820.m01	Ii.00g023820.m01	Ii.00g023820.m01			GO:0015990	GO:0015990
	Ii.00g021220.m01	Ii.00g021220.m01	Ii.00g021220.m01		Ii.00g023830.m01		Ii.00g023830.m01			GO:0015991	GO:0015991
	Ii.00g021230.m01	Ii.00g021230.m01	Ii.00g021230.m01		Ii.00g023840.m01				GO:0015995	GO:0015995	GO:0015995
	Ii.00g021240.m01	Ii.00g021240.m01	Ii.00g021240.m01		Ii.00g023850.m01	Ii.00g023850.m01	Ii.00g023850.m01		GO:0015996	GO:0015996	GO:0015996
	Ii.00g021250.m01	Ii.00g021250.m01	Ii.00g021250.m01		Ii.00g023870.m01	Ii.00g023870.m01	Ii.00g023870.m01				GO:0016004
	Ii.00g021260.m01	Ii.00g021260.m01	Ii.00g021260.m01		Ii.00g023890.m01	Ii.00g023890.m01	Ii.00g023890.m01				GO:0016018
	Ii.00g021270.m01	Ii.00g021270.m01	Ii.00g021270.m01		Ii.00g023900.m01	Ii.00g023900.m01	Ii.00g023900.m01		GO:0016020	GO:0016020	GO:0016020
	Ii.00g021280.m01	Ii.00g021280.m01	Ii.00g021280.m01		Ii.00g023910.m01	Ii.00g023910.m01	Ii.00g023910.m01		GO:0016021	GO:0016021	GO:0016021
	Ii.00g021290.m01	Ii.00g021290.m01	Ii.00g021290.m01		Ii.00g023920.m01	Ii.00g023920.m01	Ii.00g023920.m01			GO:0016024	GO:0016024
	Ii.00g021300.m01	Ii.00g021300.m01	Ii.00g021300.m01		Ii.00g023930.m01	Ii.00g023930.m01			GO:0016035
	Ii.00g021310.m01	Ii.00g021310.m01	Ii.00g021310.m01			Ii.00g023950.m01	Ii.00g023950.m01		GO:0016036	GO:0016036	GO:0016036
	Ii.00g021320.m01	Ii.00g021320.m01	Ii.00g021320.m01				Ii.00g023960.m01			GO:0016040	GO:0016040
	Ii.00g021330.m01	Ii.00g021330.m01	Ii.00g021330.m01		Ii.00g023970.m01		Ii.00g023970.m01		GO:0016042	GO:0016042	GO:0016042
	Ii.00g021340.m01	Ii.00g021340.m01	Ii.00g021340.m01				Ii.00g023980.m01			GO:0016050	GO:0016050
	Ii.00g021350.m01	Ii.00g021350.m01	Ii.00g021350.m01		Ii.00g023990.m01	Ii.00g023990.m01	Ii.00g023990.m01			GO:0016051	GO:0016051
	Ii.00g021360.m01	Ii.00g021360.m01	Ii.00g021360.m01		Ii.00g024000.m01						GO:0016052
	Ii.00g021370.m01	Ii.00g021370.m01	Ii.00g021370.m01			Ii.00g024010.m01	Ii.00g024010.m01		GO:0016075	GO:0016075	GO:0016075
	Ii.00g021380.m01	Ii.00g021380.m01	Ii.00g021380.m01				Ii.00g024020.m01			GO:0016094
	Ii.00g021390.m01	Ii.00g021390.m01	Ii.00g021390.m01			Ii.00g024030.m01	Ii.00g024030.m01		GO:0016102	GO:0016102	GO:0016102
	Ii.00g021400.m01	Ii.00g021400.m01	Ii.00g021400.m01		Ii.00g024040.m01	Ii.00g024040.m01	Ii.00g024040.m01		GO:0016104	GO:0016104
	Ii.00g021410.m01	Ii.00g021410.m01	Ii.00g021410.m01		Ii.00g024050.m01	Ii.00g024050.m01	Ii.00g024050.m01		GO:0016114	GO:0016114	GO:0016114
	Ii.00g021420.m01	Ii.00g021420.m01	Ii.00g021420.m01		Ii.00g024060.m01	Ii.00g024060.m01	Ii.00g024060.m01		GO:0016116
	Ii.00g021430.m01	Ii.00g021430.m01	Ii.00g021430.m01		Ii.00g024070.m01	Ii.00g024070.m01	Ii.00g024070.m01			GO:0016117	GO:0016117
	Ii.00g021440.m01	Ii.00g021440.m01	Ii.00g021440.m01			Ii.00g024080.m01	Ii.00g024080.m01				GO:0016120
	Ii.00g021450.m01	Ii.00g021450.m01	Ii.00g021450.m01		Ii.00g024090.m01		Ii.00g024090.m01			GO:0016121
	Ii.00g021460.m01	Ii.00g021460.m01	Ii.00g021460.m01		Ii.00g024100.m01	Ii.00g024100.m01	Ii.00g024100.m01		GO:0016125	GO:0016125	GO:0016125
	Ii.00g021470.m01	Ii.00g021470.m01	Ii.00g021470.m01		Ii.00g024110.m01	Ii.00g024110.m01	Ii.00g024110.m01		GO:0016126	GO:0016126	GO:0016126
	Ii.00g021480.m01	Ii.00g021480.m01	Ii.00g021480.m01		Ii.00g024120.m01	Ii.00g024120.m01	Ii.00g024120.m01			GO:0016131	GO:0016131
	Ii.00g021490.m01	Ii.00g021490.m01	Ii.00g021490.m01		Ii.00g024130.m01	Ii.00g024130.m01	Ii.00g024130.m01			GO:0016132	GO:0016132
	Ii.00g021510.m01	Ii.00g021510.m01	Ii.00g021510.m01		Ii.00g024140.m01	Ii.00g024140.m01	Ii.00g024140.m01			GO:0016149	GO:0016149
	Ii.00g021520.m01	Ii.00g021520.m01	Ii.00g021520.m01		Ii.00g024150.m01				GO:0016151		GO:0016151
	Ii.00g021530.m01	Ii.00g021530.m01	Ii.00g021530.m01				Ii.00g024160.m01		GO:0016157	GO:0016157	GO:0016157
	Ii.00g021540.m01	Ii.00g021540.m01	Ii.00g021540.m01			Ii.00g024170.m01	Ii.00g024170.m01		GO:0016161	GO:0016161	GO:0016161
	Ii.00g021560.m01	Ii.00g021560.m01	Ii.00g021560.m01		Ii.00g024180.m01	Ii.00g024180.m01	Ii.00g024180.m01			GO:0016168	GO:0016168
	Ii.00g021570.m01	Ii.00g021570.m01	Ii.00g021570.m01		Ii.00g024190.m01					GO:0016174	GO:0016174
	Ii.00g021590.m01	Ii.00g021590.m01	Ii.00g021590.m01		Ii.00g024200.m01				GO:0016180
	Ii.00g021600.m01	Ii.00g021600.m01	Ii.00g021600.m01		Ii.00g024210.m01	Ii.00g024210.m01	Ii.00g024210.m01		GO:0016192	GO:0016192	GO:0016192
	Ii.00g021610.m01	Ii.00g021610.m01	Ii.00g021610.m01				Ii.00g024220.m01		GO:0016197	GO:0016197
	Ii.00g021620.m01	Ii.00g021620.m01	Ii.00g021620.m01				Ii.00g024230.m01			GO:0016207	GO:0016207
	Ii.00g021630.m01	Ii.00g021630.m01	Ii.00g021630.m01		Ii.00g024240.m01	Ii.00g024240.m01	Ii.00g024240.m01			GO:0016208	GO:0016208
	Ii.00g021640.m01	Ii.00g021640.m01	Ii.00g021640.m01			Ii.00g024250.m01	Ii.00g024250.m01		GO:0016209	GO:0016209	GO:0016209
	Ii.00g021650.m01	Ii.00g021650.m01	Ii.00g021650.m01			Ii.00g024260.m01	Ii.00g024260.m01		GO:0016226	GO:0016226	GO:0016226
	Ii.00g021660.m01	Ii.00g021660.m01	Ii.00g021660.m01		Ii.00g024270.m01					GO:0016233	GO:0016233
	Ii.00g021670.m01	Ii.00g021670.m01	Ii.00g021670.m01				Ii.00g024280.m01		GO:0016236	GO:0016236
	Ii.00g021690.m01	Ii.00g021690.m01	Ii.00g021690.m01		Ii.00g024290.m01	Ii.00g024290.m01	Ii.00g024290.m01			GO:0016246
	Ii.00g021700.m01	Ii.00g021700.m01	Ii.00g021700.m01			Ii.00g024310.m01					GO:0016251
	Ii.00g021710.m01	Ii.00g021710.m01	Ii.00g021710.m01		Ii.00g024320.m01	Ii.00g024320.m01	Ii.00g024320.m01		GO:0016255	GO:0016255	GO:0016255
	Ii.00g021720.m01	Ii.00g021720.m01	Ii.00g021720.m01			Ii.00g024340.m01	Ii.00g024340.m01		GO:0016272	GO:0016272	GO:0016272
	Ii.00g021730.m01	Ii.00g021730.m01	Ii.00g021730.m01			Ii.00g024350.m01	Ii.00g024350.m01		GO:0016274	GO:0016274	GO:0016274
	Ii.00g021740.m01	Ii.00g021740.m01	Ii.00g021740.m01		Ii.00g024360.m01	Ii.00g024360.m01	Ii.00g024360.m01				GO:0016278
	Ii.00g021750.m01	Ii.00g021750.m01	Ii.00g021750.m01		Ii.00g024370.m01	Ii.00g024370.m01	Ii.00g024370.m01		GO:0016279	GO:0016279	GO:0016279
	Ii.00g021760.m01	Ii.00g021760.m01	Ii.00g021760.m01			Ii.00g024410.m01	Ii.00g024410.m01			GO:0016281	GO:0016281
	Ii.00g021770.m01	Ii.00g021770.m01	Ii.00g021770.m01		Ii.00g024420.m01		Ii.00g024420.m01			GO:0016282	GO:0016282
	Ii.00g021780.m01	Ii.00g021780.m01	Ii.00g021780.m01		Ii.00g024430.m01	Ii.00g024430.m01	Ii.00g024430.m01		GO:0016297
			Ii.00g021790.m01		Ii.00g024440.m01	Ii.00g024440.m01				GO:0016298	GO:0016298
	Ii.00g021800.m01	Ii.00g021800.m01	Ii.00g021800.m01				Ii.00g024450.m01		GO:0016301	GO:0016301	GO:0016301
	Ii.00g021810.m01	Ii.00g021810.m01	Ii.00g021810.m01		Ii.00g024460.m01	Ii.00g024460.m01	Ii.00g024460.m01		GO:0016307	GO:0016307	GO:0016307
	Ii.00g021820.m01	Ii.00g021820.m01	Ii.00g021820.m01			Ii.00g024480.m01	Ii.00g024480.m01			GO:0016308	GO:0016308
	Ii.00g021830.m01	Ii.00g021830.m01	Ii.00g021830.m01		Ii.00g024490.m01	Ii.00g024490.m01	Ii.00g024490.m01		GO:0016310	GO:0016310	GO:0016310
	Ii.00g021840.m01	Ii.00g021840.m01	Ii.00g021840.m01			Ii.00g024500.m01	Ii.00g024500.m01		GO:0016311	GO:0016311	GO:0016311
	Ii.00g021850.m01	Ii.00g021850.m01	Ii.00g021850.m01			Ii.00g024510.m01	Ii.00g024510.m01			GO:0016314	GO:0016314
	Ii.00g021860.m01	Ii.00g021860.m01	Ii.00g021860.m01			Ii.00g024520.m01	Ii.00g024520.m01			GO:0016320	GO:0016320
	Ii.00g021870.m01	Ii.00g021870.m01	Ii.00g021870.m01			Ii.00g024530.m01	Ii.00g024530.m01			GO:0016405	GO:0016405
	Ii.00g021880.m01	Ii.00g021880.m01	Ii.00g021880.m01			Ii.00g024540.m01	Ii.00g024540.m01		GO:0016407	GO:0016407	GO:0016407
	Ii.00g021890.m01	Ii.00g021890.m01	Ii.00g021890.m01			Ii.00g024550.m01	Ii.00g024550.m01		GO:0016409	GO:0016409	GO:0016409
	Ii.00g021900.m01	Ii.00g021900.m01	Ii.00g021900.m01				Ii.00g024560.m01		GO:0016410	GO:0016410	GO:0016410
	Ii.00g021910.m01	Ii.00g021910.m01	Ii.00g021910.m01		Ii.00g024600.m01	Ii.00g024600.m01	Ii.00g024600.m01			GO:0016412	GO:0016412
	Ii.00g021920.m01				Ii.00g024610.m01	Ii.00g024610.m01	Ii.00g024610.m01			GO:0016413	GO:0016413
	Ii.00g021930.m01		Ii.00g021930.m01			Ii.00g024620.m01	Ii.00g024620.m01				GO:0016417
	Ii.00g021940.m01	Ii.00g021940.m01	Ii.00g021940.m01		Ii.00g024630.m01		Ii.00g024630.m01			GO:0016419	GO:0016419
	Ii.00g021950.m01	Ii.00g021950.m01	Ii.00g021950.m01		Ii.00g024640.m01	Ii.00g024640.m01				GO:0016422
	Ii.00g021960.m01	Ii.00g021960.m01	Ii.00g021960.m01		Ii.00g024650.m01	Ii.00g024650.m01	Ii.00g024650.m01			GO:0016423
	Ii.00g021970.m01	Ii.00g021970.m01	Ii.00g021970.m01		Ii.00g024670.m01	Ii.00g024670.m01	Ii.00g024670.m01		GO:0016429
	Ii.00g021980.m01	Ii.00g021980.m01	Ii.00g021980.m01		Ii.00g024680.m01						GO:0016432
	Ii.00g021990.m01	Ii.00g021990.m01	Ii.00g021990.m01			Ii.00g024700.m01	Ii.00g024700.m01		GO:0016435
	Ii.00g022000.m01	Ii.00g022000.m01	Ii.00g022000.m01			Ii.00g024710.m01	Ii.00g024710.m01		GO:0016459	GO:0016459	GO:0016459
	Ii.00g022010.m01	Ii.00g022010.m01	Ii.00g022010.m01		Ii.00g024720.m01	Ii.00g024720.m01			GO:0016462		GO:0016462
	Ii.00g022030.m01	Ii.00g022030.m01	Ii.00g022030.m01		Ii.00g024730.m01		Ii.00g024730.m01				GO:0016463
	Ii.00g022040.m01	Ii.00g022040.m01	Ii.00g022040.m01		Ii.00g024740.m01		Ii.00g024740.m01		GO:0016471
	Ii.00g022050.m01	Ii.00g022050.m01	Ii.00g022050.m01			Ii.00g024750.m01	Ii.00g024750.m01			GO:0016477	GO:0016477
	Ii.00g022060.m01	Ii.00g022060.m01	Ii.00g022060.m01		Ii.00g024760.m01	Ii.00g024760.m01	Ii.00g024760.m01		GO:0016485	GO:0016485	GO:0016485
	Ii.00g022070.m01	Ii.00g022070.m01	Ii.00g022070.m01		Ii.00g024770.m01	Ii.00g024770.m01	Ii.00g024770.m01			GO:0016487
	Ii.00g022080.m01	Ii.00g022080.m01	Ii.00g022080.m01			Ii.00g024780.m01			GO:0016491	GO:0016491	GO:0016491
	Ii.00g022090.m01	Ii.00g022090.m01	Ii.00g022090.m01			Ii.00g024790.m01	Ii.00g024790.m01		GO:0016504	GO:0016504
	Ii.00g022100.m01	Ii.00g022100.m01	Ii.00g022100.m01		Ii.00g024800.m01	Ii.00g024800.m01	Ii.00g024800.m01			GO:0016514	GO:0016514
	Ii.00g022110.m01	Ii.00g022110.m01	Ii.00g022110.m01			Ii.00g024810.m01	Ii.00g024810.m01		GO:0016531		GO:0016531
	Ii.00g022120.m01	Ii.00g022120.m01	Ii.00g022120.m01		Ii.00g024840.m01	Ii.00g024840.m01	Ii.00g024840.m01		GO:0016538	GO:0016538	GO:0016538
	Ii.00g022150.m01	Ii.00g022150.m01	Ii.00g022150.m01				Ii.00g024860.m01				GO:0016540
	Ii.00g022170.m01	Ii.00g022170.m01	Ii.00g022170.m01				Ii.00g024870.m01		GO:0016554		GO:0016554
	Ii.00g022180.m01	Ii.00g022180.m01	Ii.00g022180.m01			Ii.00g024880.m01	Ii.00g024880.m01		GO:0016558	GO:0016558	GO:0016558
[truncated: 20,774 more rows]
